# Supplementary material for: Reactivity of Cyanobacteria Metabolites with Ozone: Multicompound Competition Kinetics
Source: Environ Sci Technol. 2024 Jun 17;58(26):11802–11. doi: 10.1021/acs.est.4c02242 (PMC11223487; doi:10.1021/acs.est.4c02242)
Supplement: Supplementary file 2 — es4c02242_si_002.xlsx [file es4c02242_si_002.xlsx]

## Sheet: Information
	Supporting information: MS2 annotation of cyano-metabolites

## Sheet: List of cyano-metabolites
Class of cyanopeptide	Cyanopeptide Name	CyanometDB ID number	Retention time (min)	Sample used for annotation
Aeruginosin	Microcin SF608_Aeruginosin KT608A_Aeruginosin KT608B	CyanoMetDB_1198_CyanoMetDB_1199_CyanoMetDB_1200	10.8	Planktothrix rubescens
Anabaenopeptin	Anabaenopeptin A	CyanoMetDB_0760	21.3	Bioreagent
Anabaenopeptin	Anabaenopeptin B	CyanoMetDB_0867	14.2	Bioreagent
Anabaenopeptin	Anabaenopeptin F	CyanoMetDB_0805	15.8	Planktothrix rubescens
Anabaenopeptin	Anabaenopeptin SA13	CyanoMetDB_2096	17.8	Planktothrix rubescens
Anabaenopeptin	Oscillamide Y	CyanoMetDB_0713	22.8	Bioreagent
Cyanopeptolin	Cyanopeptolin 1020	CyanoMetDB_0512	20.5	Planktothrix rubescens
Cyanopeptolin	Cyanopeptolin 963A	CyanoMetDB_0555	30	Microcystis aeruginosa
Cyanopeptolin	Cyanopeptolin A	CyanoMetDB_0640	24.9	Bioreagent
Cyanopeptolin	Cyanopeptolin B	CyanoMetDB_0642	24.9	Microcystis aeruginosa
Cyanopeptolin	Cyanopeptolin C	CyanoMetDB_0603	24.9	Microcystis aeruginosa
Cyanopeptolin	Cyanopeptolin D	CyanoMetDB_0571	24.9	Bioreagent
Cyanopeptolin	Oscillapeptin J	CyanoMetDB_0613	15.1	Planktothrix rubescens
Cyclamide	Aerucyclamide A	CyanoMetDB_1466	28.5	Bioreagent
Cyclamide	Aerucyclamide B	CyanoMetDB_1472	30.3	Microcystis aeruginosa
Cyclamide	Aerucyclamide C	CyanoMetDB_1469	29.9	Microcystis aeruginosa
Cyclamide	Aerucyclamide D	CyanoMetDB_1402	25.9	Microcystis aeruginosa
Cyclamide	Microcyclamide 7806A	NA	17.7	Microcystis aeruginosa
Cyclamide	Microcyclamide 7806B	CyanoMetDB_1465	22	Microcystis aeruginosa
Microcystin	[Asp3,DMAdda5,Dhb7]MCLR_[DAsp3,DMAdda5]MCLR	CyanoMetDB_1806_CyanoMetDB_1807	19.3	Microcystis aeruginosa
Microcystin	[D-Asp3,(E)-Dhb7]MC-RR	CyanoMetDB_1962	16.7	Bioreagent
Microcystin	[D-Asp3,Dha7]MC-RR	CyanoMetDB_1884	16.3	Planktothrix rubescens
Microcystin	[D-Asp3]MC-LR	CyanoMetDB_1953	23.1	Bioreagent
Microcystin	[D-Asp3,DMAdda5]MC?RR	CyanoMetDB_1885	12.2	Planktothrix rubescens
Microcystin	[D-Asp3]MC-LA	CyanoMetDB_1785	28.4	Planktothrix rubescens
Microcystin	[Mdha-GSH7]MC-LR	CyanoMetDB_2071	20.2	Microcystis aeruginosa
Microcystin	MC-HilR	CyanoMetDB_1879	24.1	Microcystis aeruginosa
Microcystin	MC-LAba	CyanoMetDB_1790	30.2	Planktothrix rubescens
Microcystin	MC-LR	CyanoMetDB_1823	22.7	Bioreagent
Other	Piricyclamide ILGEGEGWNYNP+prenyl	CyanoMetDB_0107	27.2	Planktothrix rubescens
Other	Planktocyclin	CyanoMetDB_0939	28.2	Planktothrix rubescens

## Sheet: Building block abbreviations
Abbreviation	Full name	SMILES
Aba	2-aminobutanoic acid	CCC(N)C(=O)O
Adda	(2S,3S,8S,9S)-3-amino-9-methoxy-2,6,8-trimethyl-10-phenyldeca-4(E),6(E)-dienoic acid	O=C(O)C(C)C(N)/C=C/C(/C)=C/C(C)C(OC)Cc1ccccc1
Agm	Agmatine (decarboxylated arginine)	N=C(N)NCCCCN
Ahp	3-amino-6-hydroxy-2-piperidone	C1CC(NC(=O)C1N)O
Choi6OH	2-carboxy-6-hydroxyoctahydroindole	O=C(O)C1CC2CCC(O)CC2N1
Dha	D-dehydroalanine	C=C(N)C(=O)O
Dhb	2-aminobut-2-enoic acid	C\C=C(/N)C(=O)O
diMeLys	(6-N,6-N)dimethyllysine	NC(CCCCN(C)C)C(=O)O
DMAdda	(2S,3S,8S,9S)-3-amino-9-hydroxy-2,6,8-trimethyl-10-phenyldeca-4(E),6(E)-dienoic acid	OC(Cc1ccccc1)C(C)/C=C(\C)/C=C/C(N)C(C)C(=O)O
DMeAsp	D-methylaspartic	OC(=O)C(C)C(N)C(=O)O
HA	Hexanoic acid	CCCCCC(=O)O
Hil	Homoisoleucine	CCC(C)CC(N)C(=O)O
Htyr	Homotyrosine	Oc1ccc(CCC(N)C(=O)O)cc1
Mdha	N-methyldehydroalanine	C=C(NC)C(=O)O
Mdha(GSH)	N-methyldehydroalanine-glutathione (see SMILES)	CNC(CSCC(NC(=O)CCC(N)C(=O)O)C(=O)NCC(=O)O)C(=O)O
Melys	6-N-methyllysine	NC(CCCCNC)C(=O)O
NMeAla	N-methylalanine	CC(NC)C(=O)O
NMePhe	N-methylphenylalanine	O=C(O)C(NC)Cc1ccccc1
NMeSer	N-methylserine	O=C(O)C(NC)CO
NMeTyr	N-methyltyrosine	Oc1ccc(CC(NC)C(=O)O)cc1
OThr	Threonine for which the side chain -OH forms the peptide bond instead of the amine
SuGA	2-hydroxy-3-(sulfooxy)propanoic acid	O=S(=O)(O)OCC(O)C(=O)O

## Sheet: Head-to-tail plots
				Anabaenopeptin A										Anabaenopeptin B										Oscillamide Y
				Aerucyclamide A										Cyanopeptolin A&D										[Dasp3,Dhb7]MC-RR
								MC-LR
								[Dasp3]MC-LR

## Sheet: MC-LR
													Compound	MC-LR [M+H]			hcd	m/z	Intensity	Relative intensity
													Sample	Bioreagent			hcd 30	995.555	21648474	100
																	hcd 45	135.08	3.26514e+06	100
													Precursor				hcd 30	967.559	1.82841e+06	8.44588
													Formula	[C49H74N10O12]+H+			hcd 45	127.087	1.58673e+06	48.5962
													Theoretical m/z	995.556			hcd 45	107.085	1446683	44.3069
													Measured m/z	995.555			hcd 45	213.087	1.33011e+06	40.7367
													Mass error (ppm)	1.36256			hcd 45	135.117	1.18363e+06	36.2506
													Fragment name	[cyclo(DAla|Leu|DMeAsp|Arg|Adda|DGlu|Mdha)]+H+			hcd 45	155.081	1.07125e+06	32.8088
													Notes				hcd 30	110.619	1.05057e+06	4.85285
																	hcd 45	112.087	782566	23.9673
													Fragment 1				hcd 30	375.191	766815	3.54212
													Formula	[C49H74N10O12]+H+			hcd 45	105.07	723292	22.152
													Theoretical m/z	967.56141			hcd 30	553.309	711029	3.28443
													Measured m/z	967.559			hcd 45	200.114	701026	21.47
													Mass error (ppm)	2.21677			hcd 45	163.112	696151	21.3207
													Fragment name	[(DAla|Leu|DMeAsp|Arg|Adda|DGlu|Mdha)-CO]+H+			hcd 30	599.355	686810	3.17256
													Notes				hcd 30	135.08	673153	3.10947
																	hcd 30	977.545	660460	3.05084
													Fragment 2				hcd 30	978.529	575942	2.66043
													Formula	[C9H11O]+			hcd 45	157.109	549861	16.8404
													Theoretical m/z	135.08049			hcd 30	174.135	549648	2.53897
													Measured m/z	135.08			hcd 30	213.087	543242	2.50938
													Mass error (ppm)	0.789894			hcd 30	910.5	509632	2.35412
													Fragment name	[C9H11O]+			hcd 45	174.135	504553	15.4527
													Notes				hcd 30	861.48	462253	2.13527
																	hcd 45	115.087	455090	13.9378
	Measured m/z	Relative abondance (%)	hcd	Fragment number									Fragment 3				hcd 30	570.335	427249	1.97357
	995.556	100	30	Precursor									Formula	[C6H10N2O]+H+			hcd 30	844.456	423123	1.95452
	967.559	8.44588	30	1									Theoretical m/z	127.08663			hcd 30	163.112	422367	1.95102
	135.08	100	45	2									Measured m/z	127.087			hcd 30	285.167	406290	1.87676
	127.087	48.5962	45	3									Mass error (ppm)	0.886529			hcd 30	923.567	397146	1.83452
	375.191	3.54212	30	4									Fragment name	[y/MeDha|DAla/a]+H+			hcd 30	552.326	354894	1.63935
	213.087	40.7367	45	5									Notes				hcd 45	226.119	350876	10.7461
	553.309	3.28443	30	6													hcd 45	167.081	324864	9.94948
	155.081	32.8088	45	7									Fragment 4				hcd 30	865.529	322741	1.49083
	112.087	23.9673	45	8									Formula	[C20H27N2O5]+			hcd 45	269.125	316362	9.68907
	163.112	21.3207	45	9									Theoretical m/z	375.19155			hcd 30	446.229	312224	1.44224
	200.114	21.47	45	10									Measured m/z	375.1911621			hcd 30	950.53	308799	1.42642
	599.355	3.17256	30	11									Mass error (ppm)	1.03387			hcd 45	117.07	303981	9.30989
	286.15	4	45	12									Fragment name	[z/Adda(minus C9H11O)|DGlu|Mdha/b]+			hcd 30	951.565	293177	1.35426
	382.21	1	30	13									Notes				hcd 30	286.149	287449	1.3278
																	hcd 45	195.077	283683	8.68822
													Fragment 5				hcd 45	239.067	270455	8.2831
													Formula	[C9H12N2O4]+H+			hcd 30	725.357	259656	1.19942
													Theoretical m/z	213.08702			hcd 45	140.082	252049	7.71941
													Measured m/z	213.087			hcd 30	155.081	245260	1.13292
													Mass error (ppm)	0.568764			hcd 30	470.267	240804	1.11234
													Fragment name	[z/DGlu|Mdha/c]+H+			hcd 30	135.117	234730	1.08428
													Notes				hcd 45	201.098	227643	6.97193
																	hcd 30	996.557	226677	1.04708
													Fragment 6				hcd 30	107.085	222122	1.02604
													Formula	[C24H40N8O7]+H+			hcd 30	269.124	221858	1.02482
													Theoretical m/z	553.30941			hcd 30	157.108	217956	1.0068
													Measured m/z	553.30896			hcd 30	112.087	209703	0.968672
													Mass error (ppm)	0.813288			hcd 45	183.087	207388	6.35159
													Fragment name	[y/Mdha|DAla|Leu|DMeAsp|Arg/b]+H+			hcd 45	375.191	205487	6.29335
													Notes				hcd 45	285.167	204658	6.26799
																	hcd 30	571.358	202467	0.935248
													Fragment 7				hcd 45	141.066	198182	6.06963
													Formula	[C7H10N2O2]+H+			hcd 30	382.206	196342	0.906955
													Theoretical m/z	155.08154			hcd 30	536.278	189963	0.877488
													Measured m/z	155.081			hcd 30	866.512	189956	0.877459
													Mass error (ppm)	0.472817			hcd 30	728.396	183657	0.848362
													Fragment name	[y/MeDha|DAla/b]+H+			hcd 30	268.168	182229	0.841763
													Notes				hcd 30	303.177	179399	0.828693
																	hcd 30	995.012	175765	0.811903
													Fragment 8				hcd 30	156.125	169875	0.784697
													Formula	[C5H11N3-H]+			hcd 30	946.492	162870	0.752338
													Theoretical m/z	112.08696			hcd 30	681.369	161169	0.744482
													Measured m/z	112.0867157			hcd 30	838.517	160735	0.742478
													Mass error (ppm)	2.17956			hcd 45	138.055	156397	4.78989
													Fragment name	[z/Arg/a-H]+			hcd 45	158.093	154961	4.74593
													Notes				hcd 45	246.147	153343	4.69637
																	hcd 45	115.054	153239	4.69318
													Fragment 9				hcd 30	399.237	152827	0.705948
													Formula	[C11H15O]+			hcd 30	246.148	151148	0.698191
													Theoretical m/z	163.11181			hcd 30	397.206	151086	0.697905
													Measured m/z	163.111770629883			hcd 30	347.196	150720	0.696216
													Mass error (ppm)	0.241369			hcd 30	996.098	149035	0.688433
													Fragment name	[C11H15O]+			hcd 30	258.185	148944	0.688014
													Notes				hcd 45	114.102	148676	4.55345
																	hcd 45	223.12	147863	4.52853
													Fragment 10				hcd 45	113.071	145963	4.47036
													Formula	[C7H13N5O2]+H+			hcd 30	244.13	141144	0.651979
													Theoretical m/z	200.11424			hcd 45	244.128	139490	4.2721
													Measured m/z	200.114288330078			hcd 45	286.15	136988	4.19547
													Mass error (ppm)	0.241512			hcd 30	682.384	136112	0.628736
													Fragment name	[x/Arg/c]+H+			hcd 30	995.121	135950	0.627987
													Notes				hcd 45	213.134	133536	4.08974
																	hcd 30	200.115	132889	0.613848
													Fragment 11				hcd 45	280.212	132828	4.06807
													Formula	[C31H46N6O6]+H+			hcd 45	303.177	128707	3.94185
													Theoretical m/z	599.35534			hcd 45	225.135	128445	3.93383
													Measured m/z	599.3549805			hcd 30	710.387	127416	0.588567
													Mass error (ppm)	0.599811			hcd 30	882.48	126204	0.582971
													Fragment name	[y/Arg|Adda|DGlu/b]+H+			hcd 30	949.55	123472	0.570351
													Notes				hcd 45	209.13	120597	3.69346
																	hcd 30	127.086	113673	0.525084
													Fragment 12				hcd 30	963.518	113592	0.524713
													Formula	[C11H19N5O4]+H+			hcd 30	625.332	111592	0.515475
													Theoretical m/z	286.15104			hcd 30	195.076	111267	0.513971
													Measured m/z	286.149627685547			hcd 45	124.112	110372	3.38031
													Mass error (ppm)	4.93556			hcd 45	130.05	110156	3.3737
													Fragment name	[z/DMeAsp|Arg/c]+H+			hcd 45	120.081	109530	3.35452
													Notes				hcd 30	453.24	109343	0.505083
																	hcd 45	237.164	108568	3.32508
													Fragment 13				hcd 45	156.124	108330	3.31777
													Formula	[C17H29N5O5-H]+			hcd 30	995.986	105127	0.48561
													Theoretical m/z	382.20859			hcd 45	139.097	103430	3.1677
													Measured m/z	382.210083			hcd 45	241.13	102922	3.15216
													Mass error (ppm)	3.90624			hcd 45	131.086	102177	3.12932
													Fragment name	[z/Leu|DMeAsp|Arg/b-H]+			hcd 45	218.154	101190	3.09909
													Notes				hcd 45	175.119	100740	3.08533
																	hcd 45	161.096	100159	3.06752
													Fragment 14				hcd 45	268.14	100017	3.06317
													Formula	[C49H74N10O12]+H+			hcd 30	525.315	97064.7	0.448367
													Theoretical m/z	995.556			hcd 30	241.129	96799.2	0.447141
													Measured m/z	995.556			hcd 30	884.527	96141	0.4441
													Mass error (ppm)	0.170135			hcd 30	488.322	95739	0.442243
													Fragment name				hcd 45	347.197	94868.7	2.9055
													Notes				hcd 30	535.297	94058.1	0.434479
																	hcd 45	145.101	92782.6	2.84161
													Fragment 15				hcd 45	182.103	92311.4	2.82718
													Formula	[C49H74N10O12]+H+			hcd 45	198.124	91518.6	2.8029
													Theoretical m/z	995.556			hcd 30	237.163	90018.5	0.415819
													Measured m/z	995.556			hcd 30	708.333	89752.2	0.414589
													Mass error (ppm)	0.170135			hcd 30	582.33	89656.2	0.414146
													Fragment name				hcd 30	738.376	88656.7	0.409529
													Notes				hcd 30	107.508	85993.4	0.397226
																	hcd 30	237.123	84102.9	0.388493
													Fragment 16				hcd 45	119.085	80620.2	2.46912
													Formula	[C49H74N10O12]+H+			hcd 45	226.159	80345.5	2.46071
													Theoretical m/z	995.556			hcd 45	157.134	77272.1	2.36658
													Measured m/z	995.556			hcd 45	171.114	74828.6	2.29174
													Mass error (ppm)	0.170135			hcd 30	933.55	74682.6	0.344979
													Fragment name				hcd 30	292.154	74614	0.344662
													Notes				hcd 45	130.098	73149.5	2.24032
																	hcd 45	282.186	72701.8	2.22661
													Fragment 17				hcd 30	816.459	72275.6	0.33386
													Formula	[C49H74N10O12]+H+			hcd 45	251.113	72183.9	2.21074
													Theoretical m/z	995.556			hcd 30	906.541	70443.6	0.325398
													Measured m/z	995.556			hcd 45	469.329	69903.4	2.1409
													Mass error (ppm)	0.170135			hcd 30	339.203	69312.1	0.320171
													Fragment name				hcd 45	181.133	68505.2	2.09808
													Notes				hcd 30	110.608	68362.6	0.315785
																	hcd 30	477.235	67498.3	0.311792
													Fragment 18				hcd 45	124.076	66777.2	2.04516
													Formula	[C49H74N10O12]+H+			hcd 30	239.067	66187.5	0.305737
													Theoretical m/z	995.556			hcd 45	224.103	65820.7	2.01586
													Measured m/z	995.556			hcd 45	258.155	65647.8	2.01057
													Mass error (ppm)	0.170135			hcd 45	211.071	64677.6	1.98085
													Fragment name				hcd 45	240.145	64059	1.96191
													Notes				hcd 30	218.154	63548.2	0.293546
																	hcd 45	143.085	62410.3	1.91141
													Fragment 19				hcd 30	559.313	62017.8	0.286477
													Formula	[C49H74N10O12]+H+			hcd 45	243.136	60728	1.85989
													Theoretical m/z	995.556			hcd 30	588.32	60714.9	0.280458
													Measured m/z	995.556			hcd 45	196.06	59230.3	1.81402
													Mass error (ppm)	0.170135			hcd 45	237.124	59070	1.80911
													Fragment name				hcd 45	258.185	58639.1	1.79592
													Notes				hcd 30	265.159	58535.9	0.270393
																	hcd 45	208.108	58113.7	1.77982
													Fragment 20				hcd 30	268.136	57653.7	0.266317
													Formula				hcd 30	167.081	57300.6	0.264687
													Theoretical m/z				hcd 45	571.364	56252.7	1.72283
													Measured m/z				hcd 45	196.107	56161.3	1.72003
													Mass error (ppm)	#DIV/0!			hcd 45	382.21	55847.2	1.71041
													Fragment name				hcd 30	996.261	54884.8	0.253527
													Notes				hcd 45	127.074	54508.5	1.66941
																	hcd 30	843.477	53943.3	0.249178
													Fragment 21				hcd 30	105.07	52893.9	0.244331
													Formula				hcd 30	783.463	52753.6	0.243683
													Theoretical m/z				hcd 30	225.135	52565.9	0.242816
													Measured m/z				hcd 45	257.171	52465.3	1.60683
													Mass error (ppm)	#DIV/0!			hcd 45	263.186	52379.8	1.60421
													Fragment name				hcd 45	197.13	52360.3	1.60362
													Notes				hcd 30	894.505	52182.8	0.241046
																	hcd 30	240.146	52044.5	0.240407
													Fragment 21				hcd 30	258.155	51726.9	0.23894
													Formula				hcd 30	329.186	51725.5	0.238933
													Theoretical m/z				hcd 45	209.092	51590.3	1.58004
													Measured m/z				hcd 30	452.263	51349.5	0.237197
													Mass error (ppm)	#DIV/0!			hcd 30	226.159	51198	0.236497
													Fragment name				hcd 30	226.119	50810.7	0.234708
													Notes				hcd 30	124.112	50480.3	0.233182
																	hcd 30	826.444	49387.1	0.228132
													Fragment 22				hcd 45	153.102	49366.4	1.51193
													Formula				hcd 45	495.307	48474.7	1.48461
													Theoretical m/z				hcd 45	319.209	48198.5	1.47615
													Measured m/z				hcd 30	115.087	47449.3	0.219181
													Mass error (ppm)	#DIV/0!			hcd 30	637.337	47410.3	0.219
													Fragment name				hcd 30	580.303	47282.7	0.218411
													Notes				hcd 30	175.119	47230.9	0.218172
																	hcd 45	147.077	45872.9	1.40493
													Fragment 23				hcd 45	306.192	45663.7	1.39852
													Formula				hcd 45	110.06	45159.6	1.38308
													Theoretical m/z				hcd 30	469.297	44866.1	0.207248
													Measured m/z				hcd 45	268.17	44624.1	1.36668
													Mass error (ppm)	#DIV/0!			hcd 45	155.097	44521.7	1.36355
													Fragment name				hcd 30	213.134	44417.6	0.205176
													Notes				hcd 45	181.099	44239.2	1.35489
																	hcd 30	655.357	43994.9	0.203224
													Fragment 24				hcd 45	206.093	43249.8	1.32459
													Formula				hcd 30	598.377	42241.8	0.195126
													Theoretical m/z				hcd 30	663.357	41986.5	0.193947
													Measured m/z				hcd 30	765.387	41967.9	0.193861
													Mass error (ppm)	#DIV/0!			hcd 30	753.448	41696.6	0.192608
													Fragment name				hcd 30	135.068	41683.6	0.192548
													Notes				hcd 45	172.112	40472.5	1.23953
																	hcd 30	511.286	40155.3	0.185488
													Fragment 25				hcd 45	133.101	39693	1.21566
													Formula				hcd 45	329.185	39526	1.21055
													Theoretical m/z				hcd 30	163.096	38912	0.179745
													Measured m/z				hcd 45	112.039	38873.8	1.19057
													Mass error (ppm)	#DIV/0!			hcd 30	210.133	38682.7	0.178686
													Fragment name				hcd 45	195.117	38625	1.18295
													Notes				hcd 45	397.262	38233.1	1.17095
																	hcd 45	149.071	38093.7	1.16668
													Fragment 26				hcd 45	488.323	38044.6	1.16518
													Formula				hcd 45	187.113	38037.3	1.16495
													Theoretical m/z				hcd 30	664.334	37944.1	0.175274
													Measured m/z				hcd 30	936.507	37854.7	0.174861
													Mass error (ppm)	#DIV/0!			hcd 45	173.095	37819.9	1.1583
													Fragment name				hcd 30	223.118	37704.5	0.174167
													Notes				hcd 30	676.408	37509.2	0.173265
																	hcd 30	493.285	37441	0.17295
													Fragment 27				hcd 45	598.365	37138.1	1.13741
													Formula				hcd 45	293.11	37119.6	1.13685
													Theoretical m/z				hcd 30	797.417	37013.9	0.170977
													Measured m/z				hcd 30	932.524	36714.8	0.169595
													Mass error (ppm)	#DIV/0!			hcd 45	188.143	36005.6	1.10273
													Fragment name				hcd 30	854.465	35930.2	0.165971
													Notes				hcd 30	138.055	35929	0.165966
																	hcd 45	140.07	35848.4	1.09791
													Fragment 28				hcd 30	617.366	35608.5	0.164485
													Formula				hcd 30	883.545	35594.4	0.16442
													Theoretical m/z				hcd 45	128.071	35385.2	1.08373
													Measured m/z				hcd 45	384.226	35118.4	1.07556
													Mass error (ppm)	#DIV/0!			hcd 45	146.096	35091.1	1.07472
													Fragment name				hcd 45	162.128	34920.8	1.0695
													Notes				hcd 45	339.203	34782	1.06525
																	hcd 45	151.087	34679.8	1.06212
																	hcd 45	178.098	34386.1	1.05313
																	hcd 30	161.096	34370.9	0.158768
																	hcd 30	654.375	34219	0.158066
																	hcd 30	139.098	34193.4	0.157949
																	hcd 30	782.473	34043.3	0.157255
																	hcd 30	916.529	33902.4	0.156604
																	hcd 30	953.533	33784.8	0.156061
																	hcd 30	960.524	33402.7	0.154296
																	hcd 30	509.259	33370.7	0.154148
																	hcd 45	212.151	33348.5	1.02135
																	hcd 30	248.898	33279.4	0.153726
																	hcd 30	267.158	33179	0.153263
																	hcd 30	619.312	33121.5	0.152997
																	hcd 45	239.098	33097	1.01365
																	hcd 30	209.13	32845.4	0.151721
																	hcd 45	267.155	32755.5	1.00319
																	hcd 30	257.174	32733.9	0.151206
																	hcd 30	351.203	32530.5	0.150267
																	hcd 45	399.235	32443.8	0.993643
																	hcd 45	525.313	32163.1	0.985046
																	hcd 30	510.302	32146	0.148491
																	hcd 30	554.312	31847.6	0.147113
																	hcd 30	487.295	31826.2	0.147013
																	hcd 30	310.109	31764.3	0.146728
																	hcd 30	492.293	31255.3	0.144376
																	hcd 30	158.093	31099.7	0.143658
																	hcd 45	186.093	31058.6	0.951217
																	hcd 45	169.098	31015.9	0.949911
																	hcd 45	190.122	30958.1	0.948139
																	hcd 45	172.071	30872.9	0.94553
																	hcd 30	381.224	30679.3	0.141716
																	hcd 30	310.165	30411.9	0.140481
																	hcd 30	867.49	30146.5	0.139255
																	hcd 30	397.262	29171.9	0.134753
																	hcd 45	184.072	28882.1	0.88456
																	hcd 45	314.147	28880.9	0.884522
																	hcd 30	810.501	28731.5	0.132718
																	hcd 30	140.082	27515	0.127099
																	hcd 30	720.383	27397.9	0.126558
																	hcd 30	243.146	27351.6	0.126344
																	hcd 45	338.219	27270.4	0.835198
																	hcd 30	212.148	26689.5	0.123286
																	hcd 45	599.35	26500.1	0.811606
																	hcd 45	250.156	26497.8	0.811537
																	hcd 30	552.144	26230.3	0.121165
																	hcd 30	107.5	26145.7	0.120774
																	hcd 30	518.28	26139.3	0.120744
																	hcd 30	269.413	26022.6	0.120205
																	hcd 45	265.162	25956.2	0.794949
																	hcd 30	201.096	25490.4	0.117747
																	hcd 45	165.103	25490.1	0.780673
																	hcd 45	186.074	25431.3	0.778875
																	hcd 30	448.254	24546.9	0.113389
																	hcd 30	132.116	24504.3	0.113192
																	hcd 45	365.236	24373.8	0.746485
																	hcd 45	217.132	24338.3	0.745398
																	hcd 30	197.14	24304.3	0.112268
																	hcd 45	421.26	24035.4	0.736122
																	hcd 45	147.118	23986.2	0.734616
																	hcd 45	109.065	23800.5	0.728927
																	hcd 45	152.118	23777	0.728208
																	hcd 45	168.065	23654.6	0.72446
																	hcd 30	174.154	23540.2	0.108738
																	hcd 45	352.487	23285.2	0.713147
																	hcd 45	409.256	23162.1	0.709377
																	hcd 30	108.617	23142.3	0.1069
																	hcd 30	151.697	22940.4	0.105968
																	hcd 30	205.932	22588.9	0.104344
																	hcd 45	105.079	22523.2	0.68981
																	hcd 30	191.349	20252.6	0.093552

## Sheet: (Dasp3)MC-LR
												Compound	[Dasp3]MC-LR [M+H]			hcd	m/z	Intensity	Relative intensity
												Sample	Bioreagent			hcd30	981.539	19332574	100
																hcd45	135.08	2.79983e+06	100
												Precursor				hcd30	953.544	1.71611e+06	8.87679
												Formula	[C49H74N10O12]+H+			hcd45	127.086	1.44507e+06	51.6127
												Theoretical m/z	981.541			hcd45	107.085	1.35753e+06	48.4863
												Measured m/z	981.539			hcd45	213.087	1.29507e+06	46.2552
												Mass error (ppm)	1.72135			hcd45	135.117	1.17385e+06	41.9259
												Fragment name	[cyclo(DAla|Leu|DAsp|Arg|Adda|DGlu|Mdha)]+H+			hcd45	155.081	974420	34.8029
												Notes				hcd30	109.061	937189	4.84772
																hcd30	375.191	791051	4.0918
												Fragment 1				hcd45	103.054	737486	26.3404
												Formula	[C47H72N10O11]+H+			hcd45	112.087	699601	24.9873
												Theoretical m/z	953.54575			hcd45	163.112	694855	24.8178
												Measured m/z	953.5440674			hcd30	599.355	665734	3.44359
												Mass error (ppm)	1.76457			hcd45	105.07	659548	23.5568
												Fragment name	[(DAla|Leu|DAsp|Arg|Adda|DGlu|Mdha)-CO]+H+			hcd30	135.08	589950	3.05159
												Notes				hcd30	539.293	585476	3.02844
																hcd30	174.135	565233	2.92373
												Fragment 2				hcd30	964.512	565028	2.92267
												Formula	[C9H11O]+			hcd45	157.109	561041	20.0384
												Theoretical m/z	135.08049			hcd30	213.087	496684	2.56915
												Measured m/z	135.0803223			hcd30	847.463	480311	2.48447
												Mass error (ppm)	1.24148			hcd30	963.531	459276	2.37566
												Fragment name	[C9H11O]+			hcd45	115.086	453832	16.2093
												Notes				hcd30	830.437	438060	2.26592
																hcd30	163.112	415058	2.14694
												Fragment 3				hcd45	174.135	407243	14.5453
												Formula	[C6H10N2O]+H+			hcd30	909.552	400617	2.07224
												Theoretical m/z	127.08663			hcd45	200.114	378816	13.53
	Measured m/z	Relative abondance (%)	hcd	Fragment matched?	Fragment number							Measured m/z	127.0867538			hcd30	272.135	354653	1.83448
	981.539	100	30		Precursor							Mass error (ppm)	0.974139			hcd30	556.32	346205	1.79079
	953.544	9	30	Yes	1							Fragment name	[y/MeDha|DAla/a]+H+			hcd30	271.151	331405	1.71423
	135.08	100	45	Yes	2							Notes	Fragment in common with MCLR			hcd30	157.108	306850	1.58722
	127.086	51.6127	45	Yes	3											hcd45	195.076	304914	10.8904
	107.085	48.4863	45	Yes	N/A							Fragment 4				hcd30	538.309	299134	1.54731
	375.191	4.0918	30	Yes	4							Formula	[C20H27N2O5]+			hcd30	446.229	298521	1.54413
	213.087	46.2552	45	Yes	5							Theoretical m/z	375.19155			hcd45	167.081	291368	10.4067
	135.117	41.9259	45	Yes	N/A							Measured m/z	375.1908264			hcd45	255.109	282787	10.1002
	539.293	3.02844	30	Yes	6							Mass error (ppm)	1.92861			hcd45	212.103	273814	9.77968
	155.081	34.8029	45	Yes	7							Fragment name	[z/Adda(minus C9H11O)|DGlu|Mdha/b]+			hcd30	910.503	271205	1.40284
	112.087	24.9873	45	Yes	8							Notes	Fragment in common with MCLR			hcd45	272.135	262888	9.38943
	105.07	22.152	45	Yes	N/A											hcd45	239.066	257615	9.20109
	163.112	24.8178	45	Yes	9							Fragment 5				hcd30	851.514	250850	1.29755
	200.114	13.53	45	Yes	10							Formula	[C9H12N2O4]+H+			hcd45	117.07	249549	8.91301
	599.355	3.44359	30	Yes	11							Theoretical m/z	213.08702			hcd30	936.52	243683	1.26048
	272.135	9	45	Yes	12							Measured m/z	213.0868683			hcd30	107.085	228656	1.18275
	368.192	0.905179	30	Yes	13							Mass error (ppm)	0.711916			hcd30	711.337	227872	1.1787
												Fragment name	[z/DGlu|Mdha/c]+H+			hcd30	571.36	224998	1.16383
												Notes	Fragment in common with MCLR			hcd45	271.152	222744	7.95562
																hcd30	155.081	216201	1.11833
												Fragment 6				hcd30	135.117	212646	1.09994
												Formula	[C23H38N8O7]+H+			hcd30	456.257	210151	1.08703
												Theoretical m/z	539.29375			hcd30	268.165	208935	1.08074
												Measured m/z	539.2929688			hcd30	156.124	198166	1.02504
												Mass error (ppm)	1.44856			hcd45	140.082	191923	6.85483
												Fragment name	[y/Mdha|DAla|Leu|DAsp|Arg/b]+H+			hcd30	982.526	187893	0.971897
												Notes	Equivalent to 553 from MCLR minus methyl			hcd30	289.162	183599	0.949685
																hcd45	230.113	181055	6.46665
												Fragment 7				hcd45	375.19	180615	6.45092
												Formula	[C7H10N2O2]+H+			hcd30	255.11	178966	0.925721
												Theoretical m/z	155.08154			hcd30	932.491	178896	0.925362
												Measured m/z	155.0814972			hcd30	368.192	174994	0.905179
												Mass error (ppm)	0.275984			hcd30	522.263	170447	0.881655
												Fragment name	[y/MeDha|DAla/b]+H+			hcd45	138.055	166778	5.95674
												Notes	Fragment in common with MCLR			hcd30	258.184	162248	0.839249
																hcd45	246.148	158135	5.64802
												Fragment 8				hcd45	289.162	157224	5.61548
												Formula	[C5H11N3-H]+			hcd30	112.087	155477	0.804222
												Theoretical m/z	112.08696			hcd30	230.112	150386	0.77789
												Measured m/z	112.0867157			hcd30	385.219	149651	0.774087
												Mass error (ppm)	2.17956			hcd30	347.197	146382	0.757178
												Fragment name	[z/Arg/a-H]+			hcd30	937.561	144873	0.749373
												Notes	Fragment in common with MCLR			hcd30	714.384	142346	0.736303
																hcd30	868.452	140302	0.725729
												Fragment 9				hcd30	667.352	139489	0.721521
												Formula	[C11H15O]+			hcd45	113.071	137963	4.92755
												Theoretical m/z	163.11181			hcd45	139.098	137210	4.90068
												Measured m/z	163.1116486			hcd45	158.092	136619	4.87955
												Mass error (ppm)	0.989505			hcd30	246.148	135131	0.698982
												Fragment name	[C11H15O]+			hcd45	115.054	131886	4.7105
												Notes	Fragment in common with MCLR			hcd30	488.326	130379	0.674403
																hcd45	209.13	129258	4.61664
												Fragment 10				hcd45	175.119	128076	4.57443
												Formula	[C7H13N5O2]+H+			hcd45	184.108	123825	4.4226
												Theoretical m/z	200.11424			hcd30	982.064	122988	0.636172
												Measured m/z	200.1145325			hcd30	981.009	122299	0.632605
												Mass error (ppm)	1.46167			hcd45	141.066	116909	4.17557
												Fragment name	[x/Arg/c]+H+			hcd30	696.374	113729	0.588275
												Notes	Fragment in common with MCLR			hcd45	156.124	107255	3.83079
																hcd45	210.086	106702	3.81102
												Fragment 11				hcd30	265.158	105997	0.54828
												Formula	[C31H46N6O6]+H+			hcd45	244.14	105626	3.77258
												Theoretical m/z	599.35534			hcd30	195.076	104079	0.53836
												Measured m/z	599.3547974			hcd45	131.086	103774	3.70644
												Mass error (ppm)	0.905306			hcd45	114.103	103026	3.67972
												Fragment name	[y/Arg|Adda|DGlu/b]+H+			hcd30	935.534	102453	0.52995
												Notes	Fragment in common with MCLR			hcd45	201.098	100658	3.59514
																hcd45	211.12	100386	3.58544
												Fragment 12				hcd30	884.526	99399.9	0.514158
												Formula	[C10H17N5O4]+H+			hcd45	254.124	99336.8	3.54796
												Theoretical m/z	272.13538			hcd30	668.364	98939.9	0.511778
												Measured m/z	272.1350708			hcd45	280.213	98361.3	3.51312
												Mass error (ppm)	1.1362			hcd45	183.088	97178.1	3.47086
												Fragment name	[z/DAsp|Arg/c]+H+			hcd30	383.192	97018.5	0.501839
												Notes	Equivalent to 286 from MCLR minus methyl			hcd30	127.087	95552.1	0.494254
																hcd45	124.112	95008.6	3.39338
												Fragment 13				hcd30	511.297	94262.4	0.487583
												Formula	[C16H27N5O5-H]+			hcd30	521.283	93890.8	0.485661
												Theoretical m/z	368.19293			hcd30	981.124	90004.6	0.465559
												Measured m/z	368.1929016			hcd45	268.166	89518.3	3.19728
												Mass error (ppm)	0.0771335			hcd30	838.515	87187.8	0.450989
												Fragment name	[z/Leu|DAsp|Arg/b-H]+			hcd45	218.153	87064.1	3.10962
												Notes	Equivalent to 382 from MCLR minus methyl			hcd30	852.494	86228.7	0.446028
																hcd45	237.098	85532.9	3.05494
												Fragment 14				hcd30	574.31	84670.8	0.437969
												Formula	[C49H74N10O12]+H+			hcd45	130.05	84669.4	3.0241
												Theoretical m/z	995.556			hcd45	161.096	83655	2.98787
												Measured m/z	995.556			hcd30	949.516	81714.7	0.422679
												Mass error (ppm)	0.170135			hcd30	439.229	81238.7	0.420216
												Fragment name				hcd30	883.538	79576.8	0.41162
												Notes				hcd45	263.186	78853.3	2.81636
																hcd30	919.538	78204.7	0.404523
												Fragment 15				hcd45	237.164	77829.7	2.77981
												Formula	[C49H74N10O12]+H+			hcd30	724.364	77207.5	0.399365
												Theoretical m/z	995.556			hcd45	120.08	74755.3	2.67
												Measured m/z	995.556			hcd30	105.951	73819.4	0.38184
												Mass error (ppm)	0.170135			hcd30	455.275	73580.2	0.380602
												Fragment name				hcd45	226.16	73469.6	2.62408
												Notes				hcd30	200.115	73230.7	0.378795
																hcd30	237.163	72531.1	0.375176
												Fragment 16				hcd45	469.328	68999.7	2.46443
												Formula	[C49H74N10O12]+H+			hcd30	218.153	66362.1	0.343266
												Theoretical m/z	995.556			hcd45	319.208	65439.1	2.33726
												Measured m/z	995.556			hcd30	292.154	64725.7	0.334801
												Mass error (ppm)	0.170135			hcd30	497.272	62573.4	0.323668
												Fragment name				hcd45	149.071	62558.2	2.23436
												Notes				hcd30	812.438	62273.6	0.322118
																hcd30	469.326	61756	0.31944
												Fragment 17				hcd30	582.327	61564.4	0.318449
												Formula	[C49H74N10O12]+H+			hcd45	157.134	61339.6	2.19084
												Theoretical m/z	995.556			hcd45	182.104	60800.2	2.17157
												Measured m/z	995.556			hcd45	199.119	60350.9	2.15552
												Mass error (ppm)	0.170135			hcd45	368.193	60264.5	2.15244
												Fragment name				hcd45	133.101	59720.9	2.13302
												Notes				hcd30	239.067	58643.7	0.303341
																hcd30	105.07	58447.2	0.302325
												Fragment 18				hcd30	226.157	58332.1	0.30173
												Formula	[C49H74N10O12]+H+			hcd30	982.239	57979.9	0.299908
												Theoretical m/z	995.556			hcd30	686.386	57766.3	0.298803
												Measured m/z	995.556			hcd45	195.115	57618.7	2.05794
												Mass error (ppm)	0.170135			hcd30	254.124	57546.4	0.297666
												Fragment name				hcd45	209.102	56911.4	2.03268
												Notes				hcd45	143.086	56772.5	2.02772
																hcd45	168.065	56320.1	2.01156
												Fragment 19				hcd30	769.448	55993.6	0.289634
												Formula	[C49H74N10O12]+H+			hcd30	329.186	54641.3	0.282638
												Theoretical m/z	995.556			hcd30	109.051	54381.3	0.281293
												Measured m/z	995.556			hcd45	194.092	53935.4	1.92639
												Mass error (ppm)	0.170135			hcd30	477.231	53601.5	0.27726
												Fragment name				hcd45	282.184	53230.4	1.90121
												Notes				hcd30	866.508	53096.1	0.274646
																hcd30	243.155	53056.6	0.274441
												Fragment 20				hcd30	802.445	52968.1	0.273984
												Formula				hcd45	145.101	52965.9	1.89176
												Theoretical m/z				hcd30	226.13	52892.6	0.273593
												Measured m/z				hcd45	226.13	52829.9	1.8869
												Mass error (ppm)	#DIV/0!			hcd45	139.086	52238.9	1.86579
												Fragment name				hcd30	282.186	51922.6	0.268576
												Notes				hcd30	211.119	51683.7	0.26734
																hcd30	115.087	51257.7	0.265136
												Fragment 21				hcd45	571.361	51189.7	1.82832
												Formula				hcd45	107.076	50984.9	1.821
												Theoretical m/z				hcd45	227.113	50440.1	1.80154
												Measured m/z				hcd45	130.097	50261.9	1.79518
												Mass error (ppm)	#DIV/0!			hcd30	892.537	48948	0.253189
												Fragment name				hcd45	172.111	48599.2	1.73579
												Notes				hcd30	622.336	47829.2	0.247402
																hcd30	103.054	47405	0.245208
												Fragment 21				hcd30	509.263	47164	0.243961
												Formula				hcd45	169.1	46723.2	1.66879
												Theoretical m/z				hcd30	414.235	46480.5	0.240426
												Measured m/z				hcd45	347.198	45767.6	1.63466
												Mass error (ppm)	#DIV/0!			hcd30	237.124	45571.5	0.235724
												Fragment name				hcd45	243.156	45552.7	1.62698
												Notes				hcd45	127.074	45468.5	1.62398
																hcd30	139.098	44779.5	0.231627
												Fragment 22				hcd30	625.336	44666.6	0.231043
												Formula				hcd30	623.322	43900.1	0.227078
												Theoretical m/z				hcd45	124.076	43785.3	1.56386
												Measured m/z				hcd30	129.113	42538.5	0.220035
												Mass error (ppm)	#DIV/0!			hcd45	211.071	42499.1	1.51792
												Fragment name				hcd45	265.159	42119.6	1.50436
												Notes				hcd45	511.299	42083.1	1.50306
																hcd30	124.112	41301	0.213634
												Fragment 23				hcd30	559.316	40733.9	0.210701
												Formula				hcd30	751.373	40569.4	0.20985
												Theoretical m/z				hcd45	155.098	40436.4	1.44425
												Measured m/z				hcd45	190.123	40069.7	1.43115
												Mass error (ppm)	#DIV/0!			hcd45	258.185	39953.3	1.42699
												Fragment name				hcd30	245.394	39517.9	0.204411
												Notes				hcd30	227.113	39175.5	0.20264
																hcd45	119.086	39048.1	1.39466
												Fragment 24				hcd45	196.061	38234.6	1.36561
												Formula				hcd45	162.127	37984.2	1.35666
												Theoretical m/z				hcd30	946.491	37327.6	0.193081
												Measured m/z				hcd30	161.096	37185	0.192344
												Mass error (ppm)	#DIV/0!			hcd30	107.169	37132	0.19207
												Fragment name				hcd45	269.112	36815.5	1.31492
												Notes				hcd45	133.061	36736.8	1.31211
																hcd30	694.321	35991.5	0.18617
												Fragment 25				hcd45	135.101	35449.9	1.26614
												Formula				hcd30	867.486	35447.5	0.183357
												Theoretical m/z				hcd30	880.49	34576.6	0.178851
												Measured m/z				hcd30	904.499	34573.1	0.178833
												Mass error (ppm)	#DIV/0!			hcd45	488.322	33891.7	1.21049
												Fragment name				hcd30	158.092	33883.9	0.175268
												Notes				hcd30	893.563	33791.7	0.174792
																hcd30	580.302	33772.2	0.174691
												Fragment 26				hcd30	264.159	33665.4	0.174138
												Formula				hcd45	538.31	33396.3	1.1928
												Theoretical m/z				hcd45	329.187	33232.8	1.18696
												Measured m/z				hcd30	397.259	32954.8	0.170462
												Mass error (ppm)	#DIV/0!			hcd30	796.459	32440.4	0.167802
												Fragment name				hcd30	788.427	31822.9	0.164608
												Notes				hcd30	286.18	31642	0.163672
																hcd30	870.517	31311.2	0.161961
												Fragment 27				hcd30	212.103	31244.1	0.161614
												Formula				hcd45	238.083	31104.5	1.11094
												Theoretical m/z				hcd45	397.259	31023.2	1.10804
												Measured m/z				hcd45	192.078	30859.1	1.10218
												Mass error (ppm)	#DIV/0!			hcd30	725.427	30582.6	0.158192
												Fragment name				hcd30	682.392	30500.8	0.157769
												Notes				hcd45	237.126	30279	1.08146
																hcd45	345.188	30234.2	1.07986
												Fragment 28				hcd30	840.462	30202	0.156223
												Formula				hcd30	585.343	29873	0.154521
												Theoretical m/z				hcd30	753.438	29670.8	0.153476
												Measured m/z				hcd45	171.116	29553.2	1.05554
												Mass error (ppm)	#DIV/0!			hcd45	320.203	29430.7	1.05116
												Fragment name				hcd30	473.288	29289	0.151501
												Notes				hcd30	209.103	29237.9	0.151237
																hcd30	343.199	28815.7	0.149052
																hcd45	163.094	28746.4	1.02672
																hcd45	183.11	28496.8	1.0178
																hcd45	266.114	28455.3	1.01632
																hcd30	229.13	28147.3	0.145595
																hcd30	293.114	28133	0.145521
																hcd30	922.48	28131.6	0.145514
																hcd30	813.42	27818.5	0.143894
																hcd45	140.07	27498.2	0.98214
																hcd45	152.07	27450.6	0.980441
																hcd30	199.118	26984.4	0.13958
																hcd45	193.096	26872.8	0.959804
																hcd45	228.14	26687.8	0.953195
																hcd30	496.294	26681.7	0.138014
																hcd30	274.148	26522.2	0.137189
																hcd30	382.214	26362.5	0.136363
																hcd45	223.109	26295.3	0.939176
																hcd30	470.308	26212.9	0.135589
																hcd45	181.101	26157.7	0.93426
																hcd30	209.13	25837.3	0.133646
																hcd45	452.301	25615.2	0.914885
																hcd 45	165.103	25490.1	0.780673
																hcd 45	186.074	25431.3	0.778875
																hcd45	167.118	25293.4	0.903392
																hcd45	385.218	24919.7	0.890044
																hcd30	259.078	24738.4	0.127962
																hcd45	225.147	24678.7	0.881438
																hcd45	108.081	24664.8	0.880939
																hcd45	325.189	24612.2	0.879063
																hcd 30	448.254	24546.9	0.113389
																hcd45	129.07	24520.1	0.875771
																hcd 30	132.116	24504.3	0.113192
																hcd 45	365.236	24373.8	0.746485
																hcd 45	217.132	24338.3	0.745398
																hcd 30	197.14	24304.3	0.112268
																hcd45	110.059	24210	0.864698
																hcd45	173.096	24163.7	0.863042
																hcd 45	421.26	24035.4	0.736122
																hcd30	498.811	24023.1	0.124262
																hcd30	143.104	24022.8	0.124261
																hcd 45	147.118	23986.2	0.734616
																hcd30	365.236	23917.7	0.123717
																hcd30	312.997	23870.5	0.123473
																hcd 45	109.065	23800.5	0.728927
																hcd 45	152.118	23777	0.728208
																hcd45	105.045	23656.6	0.844932
																hcd 45	168.065	23654.6	0.72446
																hcd 30	174.154	23540.2	0.108738
																hcd45	229.124	23305.4	0.832386
																hcd 45	352.487	23285.2	0.713147
																hcd45	300.133	23254.8	0.83058
																hcd45	202.121	23184.5	0.828069
																hcd 45	409.256	23162.1	0.709377
																hcd 30	108.617	23142.3	0.1069
																hcd45	420.268	22988.2	0.821058
																hcd45	105.079	22961	0.820087
																hcd 30	151.697	22940.4	0.105968
																hcd30	141.493	22723.1	0.117538
																hcd 30	205.932	22588.9	0.104344
																hcd 45	105.079	22523.2	0.68981
																hcd30	244.142	22467.4	0.116215
																hcd45	586.281	22313.6	0.796965
																hcd45	428.27	21968.8	0.784648
																hcd45	324.206	21691.9	0.77476
																hcd30	167.08	21642.5	0.111949
																hcd45	217.132	21307.9	0.761045
																hcd30	909.332	20460.2	0.105833
																hcd 30	191.349	20252.6	0.093552
																hcd30	143.085	20200.1	0.104488
																hcd30	175.117	20081.3	0.103873
																hcd45	107.095	20004.6	0.714495

## Sheet: (Dasp3,DMAdda5)MC-LR
													Compound	[DAsp3,DMAdda5]MC-LR or [DAsp3,DMAdda5,Dhb7]MC-LR [M+2H]			hcd	m/z	Intensity	Relative intensity
													Sample	Microcystis Aeruginosa			hcd15	424.237	199527	100
																	hcd45	127.087	56572.8	100
													Precursor				hcd30	127.087	51753.6	100
													Formula	([C47H70N10O12]+2H)2+			hcd15	473.283	49267.2	24.692
													Theoretical m/z	484.266			hcd15	484.266	47335.3	23.7238
													Measured m/z	484.266			hcd15	424.738	45372.1	22.7398
													Mass error (ppm)	0.0510639			hcd15	410.24	39372.2	19.7328
													Fragment name	[cyclo(DAla|Leu|DAsp|Arg|DMAdda|DGlu|MeDha)]+H+			hcd15	475.26	37158.7	18.6234
													Notes				hcd30	121.064	29774.8	57.5317
																	hcd30	213.087	28782.4	55.6143
													Fragment 1				hcd15	213.087	26536.5	13.2997
													Formula	[C8H9O]+			hcd15	556.32	25332.8	12.6964
													Theoretical m/z	121.06483			hcd45	103.054	24275.5	42.9102
													Measured m/z	121.0643692			hcd30	289.163	23465.2	45.3402
													Mass error (ppm)	3.80623			hcd45	121.065	23395.3	41.3544
													Fragment name	[C8H9O]+			hcd15	375.192	23291.7	11.6735
													Notes				hcd45	213.087	21356.5	37.7504
																	hcd15	415.231	20619.3	10.3341
													Fragment 2				hcd45	107.086	20287.5	35.8608
													Formula	[C6H10N2O]+H+			hcd30	174.135	19966.9	38.5806
													Theoretical m/z	127.08663			hcd30	157.133	19939.1	38.5269
													Measured m/z	127.0869675			hcd15	734.383	19222.3	9.63393
													Mass error (ppm)	2.65567			hcd15	121.065	18888.2	9.46649
													Fragment name	[y/MeDha|DAla/a]+H+			hcd45	174.135	18835.6	33.2944
													Notes				hcd45	272.134	18082	31.9625
																	hcd30	473.283	17695.3	34.1914
													Fragment 3				hcd15	470.268	17464	8.7527
													Formula	[C9H12N2O4]+H+			hcd45	112.087	17293.4	30.5683
													Theoretical m/z	213.08702			hcd45	163.112	17045.3	30.1299
													Measured m/z	213.0866699			hcd45	135.117	16659.2	29.4473
													Mass error (ppm)	1.64299			hcd30	124.112	16343	31.5784
													Fragment name	[z/DGlu|MeDha/c]+H+			hcd15	847.467	16339.4	8.18908
													Notes				hcd30	456.257	15751.9	30.4364
	Measured m/z	Relative abondance (%)	hcd	Fragment number													hcd30	155.082	15077.4	29.1329
	484.266	23.7238	15	Precursor									Fragment 4				hcd30	272.135	15040.6	29.0619
	121.064	57.5317	30	1									Formula	[C5H11N3-H]+			hcd15	484.767	15018.8	7.52722
	127.087	100	45	2									Theoretical m/z	112.08696			hcd15	854.441	14264.9	7.14935
	213.087	55.6143	30	3									Measured m/z	112.0867081			hcd30	734.382	13919	26.8947
	157.133	38.5269	30	4									Mass error (ppm)	2.24736			hcd15	163.112	13885.8	6.95934
	289.163	45.3402	30	5									Fragment name	[z/Arg/a-H]+			hcd15	155.081	13841.6	6.9372
	424.237	100	15	6									Notes				hcd15	373.714	13812.1	6.92245
	734.383	9.63393	15	7													hcd45	289.164	13792.6	24.3804
	456.257	30.4364	30	8									Fragment 5				hcd15	331.704	13536.2	6.78418
	155.082	29.1329	30	9									Formula	[C10H19N6O4+H]+H+			hcd15	410.74	13164.2	6.59772
	854.441	7.14935	15	10									Theoretical m/z	289.162			hcd30	163.112	12387.4	23.9354
	272.134	31.9625	hcd45	11									Measured m/z	289.163			hcd30	556.321	12120.2	23.419
													Mass error (ppm)	3.46806			hcd30	135.117	12105.4	23.3904
													Fragment name	[y/Arg|DAsp/c+H]+H+			hcd45	157.134	12069.8	21.335
													Notes				hcd15	461.264	11467	5.74711
																	hcd15	367.695	11463.5	5.74536
													Fragment 6				hcd15	359.716	11114.9	5.57061
													Formula	([C39H61N10O11+H]+2H)2+			hcd30	826.45	11096.8	21.4415
													Theoretical m/z	424.237			hcd45	155.082	10973.8	19.3976
													Measured m/z	424.237			hcd30	107.086	10481.3	20.2523
													Mass error (ppm)	0.322579			hcd45	195.078	10463.9	18.4963
													Fragment name	([cyclo(DAla|Leu|DAsp|Arg|DMAdda(minus C8H9O)|DGlu|MeDha]+2H)2+			hcd15	475.762	10415	5.21987
													Notes				hcd30	783.411	10130.8	19.575
																	hcd15	685.363	10075.8	5.04983
													Fragment 7				hcd30	402.245	10010.5	19.3426
													Formula	[C33H52N9O10]+			hcd45	102.055	9787.93	17.3015
													Theoretical m/z	734.38334			hcd45	157.109	9784.36	17.2952
													Measured m/z	734.3815918			hcd45	115.086	9747.95	17.2308
													Mass error (ppm)	2.3805			hcd15	265.158	9294.98	4.65851
													Fragment name	[y/DAla|Leu|DAsp|Arg|DMAdda(minus C10H12O)|DGlu/b]+			hcd30	102.055	9286.82	17.9443
													Notes				hcd15	456.256	9210.38	4.61611
																	hcd30	854.446	9110.02	17.6027
													Fragment 8				hcd15	157.134	8678.05	4.34931
													Formula	[C19H33N7O6]+H+			hcd45	199.12	8670.06	15.3255
													Theoretical m/z	456.25662			hcd45	167.082	8419.56	14.8827
													Measured m/z	456.2564392			hcd15	755.44	8402.76	4.21135
													Mass error (ppm)	0.396268			hcd15	635.391	8045.66	4.03237
													Fragment name	[z/DAla|Leu|DAsp|Arg/c]+H+			hcd15	402.246	8021.96	4.02049
													Notes				hcd30	271.152	7802.68	15.0766
																	hcd30	167.081	7781.75	15.0361
													Fragment 9				hcd45	168.065	7547.9	13.3419
													Formula	[C7H10N2O2]+H+			hcd15	127.086	7111.89	3.56438
													Theoretical m/z	155.08154			hcd30	167.009	7109.76	13.7377
													Measured m/z	155.0814362			hcd45	346.081	7098.74	12.548
													Mass error (ppm)	0.669325			hcd45	212.103	7018.56	12.4063
													Fragment name	[y/MeDha|DAla/b]+H+			hcd15	401.234	7006.42	3.51152
													Notes				hcd15	269.114	6969.55	3.49304
																	hcd30	193.62	6870.04	13.2745
													Fragment 10				hcd45	255.108	6727.14	11.8911
													Formula	[C41H59N9O11]+H+			hcd30	465.267	6535.81	12.6287
													Theoretical m/z	854.44089			hcd30	273.415	6410.43	12.3864
													Measured m/z	854.4398325			hcd15	700.365	6404.2	3.20969
													Mass error (ppm)	1.23765			hcd15	580.307	6175.77	3.09521
													Fragment name	[z/DAsp|Arg|DMAdda|DGlu|MeDha|DAla/c]+H+			hcd15	185.128	6133.12	3.07383
													Notes				hcd15	470.772	6109.12	3.0618
																	hcd15	290.184	6049.5	3.03192
													Fragment 11				hcd15	268.166	5764.75	2.88921
													Formula	[C10H17N5O4]+H+			hcd15	699.418	5610.28	2.81179
													Theoretical m/z	272.13538			hcd15	693.389	5578.25	2.79574
													Measured m/z	272.1344604			hcd15	663.341	5441.59	2.72725
													Mass error (ppm)	3.3792			hcd15	415.731	5434.49	2.72369
													Fragment name	[z/DAsp|Arg/c]+H+			hcd15	584.317	5412.33	2.71258
													Notes				hcd15	783.398	5209.19	2.61077
																	hcd15	474.283	5208.45	2.6104
													Fragment 12				hcd15	836.424	5145.28	2.57874
													Formula				hcd15	539.296	5069.4	2.54071
													Theoretical m/z				hcd15	466.252	4910.44	2.46104
													Measured m/z				hcd15	376.189	4808.44	2.40992
													Mass error (ppm)	#DIV/0!			hcd15	813.445	4753.19	2.38223
													Fragment name	[DAla|Leu|DAsp|Arg|DMAdda|DGlu|MeDha]+H+			hcd15	332.172	4752.63	2.38195
													Notes				hcd15	241.118	4749.02	2.38014
																	hcd15	368.198	4593.75	2.30232
													Fragment 13				hcd15	423.228	4484.79	2.24771
													Formula				hcd15	102.055	4431.98	2.22124
													Theoretical m/z				hcd15	323.172	4426.93	2.21872
													Measured m/z				hcd15	848.476	4238.53	2.12429
													Mass error (ppm)				hcd15	477.237	4230.81	2.12042
													Fragment name				hcd15	289.162	4186.98	2.09845
													Notes				hcd15	383.199	4151.22	2.08053
																	hcd15	855.438	3938.92	1.97413
													Fragment 14				hcd15	135.117	3907.55	1.95841
													Formula				hcd15	557.325	3741.93	1.8754
													Theoretical m/z				hcd15	418.72	3668.2	1.83845
													Measured m/z				hcd15	737.43	3654.25	1.83146
													Mass error (ppm)				hcd15	366.209	3630.32	1.81947
													Fragment name				hcd15	579.358	3589.56	1.79904
													Notes				hcd15	107.086	3476.43	1.74234
																	hcd15	427.722	3474.9	1.74157
													Fragment 15				hcd15	668.339	3330.7	1.6693
													Formula				hcd15	682.359	3321.89	1.66488
													Theoretical m/z				hcd15	461.765	3218.59	1.61311
													Measured m/z				hcd15	735.39	3135.38	1.57141
													Mass error (ppm)				hcd15	174.135	3070.39	1.53883
													Fragment name				hcd15	161.096	3024.95	1.51606
													Notes				hcd15	379.714	2962.97	1.485
																	hcd15	391.731	2869.08	1.43794
													Fragment 16				hcd15	426.239	2839.94	1.42334
													Formula				hcd15	278.663	2802.45	1.40455
													Theoretical m/z				hcd15	401.733	2695.12	1.35076
													Measured m/z				hcd15	374.211	2578.65	1.29238
													Mass error (ppm)				hcd15	360.214	2468.71	1.23728
													Fragment name				hcd15	347.198	2459.55	1.23269
													Notes				hcd15	662.398	2368.13	1.18687
																	hcd15	765.396	2352.91	1.17924
													Fragment 17				hcd15	103.054	2254.88	1.13011
													Formula				hcd15	246.149	2251.65	1.1285
													Theoretical m/z				hcd15	746.417	2238.05	1.12168
													Measured m/z				hcd15	795.445	2224.3	1.11479
													Mass error (ppm)				hcd15	388.718	2206.04	1.10564
													Fragment name				hcd15	292.154	2162.01	1.08357
													Notes				hcd15	419.744	2154.63	1.07987
																	hcd15	124.112	2072.02	1.03847
													Fragment 18				hcd15	452.258	2069.05	1.03698
													Formula				hcd15	203.139	1982.71	0.993706
													Theoretical m/z				hcd15	446.229	1964.31	0.984483
													Measured m/z				hcd15	341.207	1859.28	0.931846
													Mass error (ppm)				hcd15	439.741	1816.29	0.910298
													Fragment name				hcd15	455.273	1800.26	0.902266
													Notes				hcd15	392.208	1737.97	0.871044
																	hcd15	213.112	1706.05	0.855047
													Fragment 19				hcd15	686.365	1689.23	0.84662
													Formula				hcd15	756.446	1668.5	0.836231
													Theoretical m/z				hcd15	293.113	1580.92	0.792332
													Measured m/z				hcd15	667.349	1508.37	0.755975
													Mass error (ppm)				hcd15	358.694	1484.2	0.743858
													Fragment name				hcd15	433.746	1470.13	0.73681
													Notes				hcd15	411.239	1423.85	0.713614
																	hcd15	282.186	1376.32	0.68979
													Fragment 20				hcd15	373.179	1336.81	0.669992
													Formula				hcd15	866.481	1332.64	0.667902
													Theoretical m/z				hcd15	424.087	1304.54	0.653816
													Measured m/z				hcd15	323.671	1303.57	0.653333
													Mass error (ppm)				hcd15	538.31	1286.7	0.644877
													Fragment name				hcd15	226.158	1284.96	0.644004
													Notes				hcd15	784.424	1256.37	0.629676
																	hcd15	419.218	1244.53	0.623742
													Fragment 21				hcd15	264.159	1242.76	0.622851
													Formula				hcd15	837.418	1228.21	0.615564
													Theoretical m/z				hcd15	290.686	1178.2	0.590499
													Measured m/z				hcd15	466.75	1158.07	0.580409
													Mass error (ppm)				hcd15	382.73	1155.9	0.579323
													Fragment name				hcd15	332.677	1117.68	0.560163
													Notes				hcd15	131.086	1111.1	0.556867
																	hcd15	186.472	1094.55	0.548571
													Fragment 21				hcd15	412.209	1093.68	0.548137
													Formula				hcd15	121.076	1007.36	0.504872
													Theoretical m/z				hcd15	122.068	999.837	0.501104
													Measured m/z				hcd15	244.172	988.424	0.495384
													Mass error (ppm)				hcd15	237.164	972.648	0.487478
													Fragment name				hcd15	168.065	964.003	0.483144
													Notes				hcd15	452.757	962.474	0.482378
																	hcd15	350.214	960.914	0.481596
													Fragment 22				hcd15	383.701	956.927	0.479598
													Formula				hcd15	474.734	954.64	0.478452
													Theoretical m/z				hcd15	369.202	911.24	0.456701
													Measured m/z				hcd15	500.3	879.291	0.440688
													Mass error (ppm)				hcd15	195.076	879.257	0.440671
													Fragment name				hcd15	218.154	875.806	0.438941
													Notes				hcd15	185.091	860.043	0.431041
																	hcd15	108.573	838.975	0.420482
													Fragment 23				hcd15	146.038	774.639	0.388238
													Formula				hcd15	410.179	697.978	0.349817
													Theoretical m/z				hcd15	473.216	671.417	0.336505
													Measured m/z
													Mass error (ppm)
													Fragment name
													Notes
													Fragment 24
													Formula
													Theoretical m/z
													Measured m/z
													Mass error (ppm)
													Fragment name
													Notes
													Fragment 25
													Formula
													Theoretical m/z
													Measured m/z
													Mass error (ppm)
													Fragment name
													Notes
													Fragment 26
													Formula
													Theoretical m/z
													Measured m/z
													Mass error (ppm)
													Fragment name
													Notes
													Fragment 27
													Formula
													Theoretical m/z
													Measured m/z
													Mass error (ppm)
													Fragment name
													Notes
													Fragment 28
													Formula
													Theoretical m/z
													Measured m/z
													Mass error (ppm)
													Fragment name
													Notes

## Sheet: (MDha-GSH7)MC-LR
													Compound	[Mdha-GSH7]MC-LR [M+2H]			hcd	m/z	Intensity	Relative intensity
													Sample	Microcystis aeruginosa			hcd15	651.824	1.83938e+06	100
																	hcd15	652.325	620170	33.7163
													Precursor				hcd30	135.08	453298	100
													Formula	([C59H91N13O18S]+2H)2+			hcd45	135.08	295528	100
													Theoretical m/z	651.824			hcd15	135.08	284934	15.4908
													Measured m/z	651.824			hcd15	1168.57	248503	13.5102
													Mass error (ppm)	0.0895924			hcd15	635.811	219619	11.9399
													Fragment name	([cyclo(DAla|Leu|DbMeAsp|Arg|Adda|DGlu|Mdha(GSH))]+2H)2+			hcd15	587.302	212703	11.5639
													Notes				hcd30	1168.56	168867	37.2529
																	hcd30	1039.52	111522	24.6023
													Fragment 1				hcd15	614.308	71237.9	3.87294
													Formula	[C9H11O]+			hcd15	1169.57	69431.1	3.77471
													Theoretical m/z	135.08049			hcd15	636.312	68176.7	3.70651
													Measured m/z	135.0804138			hcd15	587.803	67774.3	3.68463
													Mass error (ppm)	0.564108			hcd15	571.29	67075.6	3.64665
													Fragment name	[C9H11O]+			hcd15	584.787	56632.3	3.07888
													Notes				hcd45	203.049	52427.4	17.7403
																	hcd15	1039.52	43274.7	2.35268
													Fragment 2				hcd30	487.299	43135	9.51582
													Formula	[C50H80N13O17S+H]+H+			hcd30	1169.57	41856.8	9.23384
													Theoretical m/z	1168.56696			hcd30	203.049	40082.1	8.84233
													Measured m/z	1168.565992			hcd45	174.135	40027.2	13.5443
													Mass error (ppm)	0.828365			hcd30	233.059	38649.5	8.5263
													Fragment name	[cyclo(DAla|Leu|DbMeAsp|Arg|Adda(minus C9H11O)|DGlu|Mdha(GSH))]+H+			hcd45	213.088	38274.6	12.9513
													Notes				hcd30	861.488	35699	7.87539
																	hcd30	174.135	35159.7	7.75643
													Fragment 3				hcd30	895.473	31405.2	6.92817
													Formula	([C54H83N12O15S+H]+2H)2+			hcd30	1150.57	30602.2	6.75101
													Theoretical m/z	587.302			hcd15	652.824	27696.6	1.50576
													Measured m/z	587.302			hcd30	470.273	27256.8	6.013
													Mass error (ppm)	0.270729			hcd45	303.178	27173.8	9.195
													Fragment name	([cyclo(DAla|Leu|DbMeAsp|Arg|Adda|DGlu|Mdha(GSH(minus Glu)))]+2H)2+			hcd45	157.134	26909.7	9.10564
													Notes				hcd30	179.048	26387.1	5.82114
																	hcd30	1040.53	25994.9	5.73461
	Measured m/z	Relative abondance (%)	hcd	Fragment number									Fragment 4				hcd15	614.809	25745	1.39966
	651.824	100	15	Precursor									Formula	([C57H87N12O16S]+H)2+			hcd30	303.177	23386.2	5.15912
	135.08	100	30	1									Theoretical m/z	614.308			hcd30	265.159	23188.6	5.11554
	1168.57	32.2392	30	2									Measured m/z	614.307			hcd15	583.778	22707.9	1.23454
	587.302	12.8137	15	3									Mass error (ppm)	0.317431			hcd30	157.133	22593.3	4.98421
	614.307	5.20772	15	4									Fragment name	([cyclo(DAla|Leu|DbMeAsp|Arg|Adda|DGlu|Mdha(GSH(minus Gly)))]+2H)2+			hcd45	163.112	21165.4	7.1619
	203.049	9.2695	30	5									Notes				hcd45	167.082	20845.9	7.05378
	174.135	9.60387	30	6													hcd15	571.791	20124.1	1.09407
	861.486	6.47037	30	7									Fragment 5				hcd30	213.087	20041	4.42115
	895.472	6.51613	30	8									Formula	[C7H12N2O3S-H]+			hcd30	598.294	19963	4.40395
	470.272	6.72109	30	9									Theoretical m/z	203.04852			hcd30	161.097	18744.1	4.13506
	157.109	6.05521	45	10									Measured m/z	203.0487061			hcd15	585.291	18378.3	0.999158
	179.048	5.61378	30	11									Mass error (ppm)	0.91653			hcd45	233.059	18353.1	6.2103
	286.15	5	45	12									Fragment name	[GSH(minus Gly)-H]+			hcd45	286.149	18093.5	6.12245
	1039.52	24.6023	30	13									Notes				hcd30	136.084	17843	3.93626
	200.114	5.25275	5	14													hcd45	285.166	17381.7	5.88158
													Fragment 6				hcd30	282.184	17156.3	3.78477
													Formula	[C6H13N5O+2H]+H+			hcd30	614.311	16745.8	3.69422
													Theoretical m/z	174.135			hcd45	135.117	16621.7	5.62441
													Measured m/z	174.135			hcd30	877.423	16142.5	3.56113
													Mass error (ppm)	2.03237			hcd45	213.136	15731.5	5.3232
													Fragment name	[y/Arg/c+2H]+H+			hcd30	1151.56	15600.7	3.4416
													Notes				hcd45	200.114	15523.3	5.25275
																	hcd45	157.11	15262	5.16431
													Fragment 7				hcd15	651.538	14660.6	0.797044
													Formula	[C40H64N10O11]+H+			hcd30	860.395	13550.7	2.98936
													Theoretical m/z	861.48311			hcd45	199.071	13523.2	4.57595
													Measured m/z	861.4840698			hcd45	161.095	13239.7	4.48002
													Mass error (ppm)	1.11413			hcd30	1168.88	13104	2.89081
													Fragment name	[cyclo(DAla|Leu|DbMeAsp|Arg|Adda|DGlu|Mdha(C-S bond break))-C9H10O]+H+			hcd30	850.442	12615.1	2.78296
													Notes				hcd30	226.158	12446.9	2.74585
																	hcd15	598.298	12005.8	0.652713
													Fragment 8				hcd45	226.159	11977.9	4.05304
													Formula	[C45H65N7O12]+			hcd15	520.264	11947	0.649513
													Theoretical m/z	895.46881			hcd30	498.275	11934.4	2.6328
													Measured m/z	895.4674683			hcd45	162.022	11920.4	4.03361
													Mass error (ppm)	1.49832			hcd15	642.815	11781.2	0.640498
													Fragment name	[cyclo(DAla|Leu|DbMeAsp|Arg(minus Arg side chain)|Adda|DGlu|Mdha(C-S bond break))]+			hcd30	696.378	11734.7	2.58875
													Notes				hcd45	269.122	11691.4	3.9561
																	hcd15	1040.53	11445.4	0.622241
													Fragment 9				hcd45	226.119	11324.6	3.832
													Formula	[C20H35N7O6]+H+			hcd45	209.133	11207.5	3.79236
													Theoretical m/z	470.27228			hcd45	155.081	11093.3	3.75373
													Measured m/z	470.2719727			hcd30	241.115	10766	2.37504
													Mass error (ppm)	0.653451			hcd45	265.159	10731.7	3.63137
													Fragment name	[z/DAla|Leu|DbMeAsp|Arg/c]H+			hcd30	155.082	10695.7	2.35954
													Notes				hcd45	231.044	10679.8	3.6138
																	hcd45	195.077	10642	3.60103
													Fragment 10				hcd30	285.167	10582.6	2.33458
													Formula	[C8H16N2O]+H+			hcd30	262.086	10513.3	2.3193
													Theoretical m/z	157.13361			hcd15	651.594	10484	0.569977
													Measured m/z	157.1335297			hcd30	416.259	10363.8	2.28631
													Mass error (ppm)	0.51103			hcd30	995.54	10023.6	2.21125
													Fragment name	[y/DAla|Leu/a]+H+			hcd15	136.084	9683.74	0.526469
													Notes				hcd45	487.295	9590.83	3.24532
																	hcd15	652.048	9570.57	0.520316
													Fragment 11				hcd45	237.165	9535.45	3.22659
													Formula	[C5H8N2O3S+2H]+H+			hcd30	135.094	9405.66	2.07494
													Theoretical m/z	179.04852			hcd30	779.421	9265.06	2.04392
													Measured m/z	179.0484161			hcd30	1326.51	9233.85	2.03704
													Mass error (ppm)	0.58029			hcd30	163.112	9188.04	2.02693
													Fragment name	[GSH(minus Glu)+2H]+H+			hcd45	314.147	8986.43	3.04081
													Notes				hcd30	963.529	8931.47	1.97033
																	hcd30	567.335	8798.87	1.94108
													Fragment 12				hcd30	399.241	8706.3	1.92066
													Formula	[C11H19N5O4]+H+			hcd30	751.448	8607.77	1.89892
													Theoretical m/z	286.15104			hcd30	911.532	8521.37	1.87986
													Measured m/z	286.1500549			hcd30	1029.53	8356.03	1.84339
													Mass error (ppm)	3.44259			hcd45	244.128	8152.99	2.75879
													Fragment name	[z/DMeAsp|Arg/c]+H+			hcd30	177.033	8124.34	1.79227
													Notes				hcd30	465.278	8112.24	1.7896
																	hcd30	199.073	8010.87	1.76724
													Fragment 13				hcd15	652.106	8002.36	0.435058
													Formula	[C45H72N12O14S+2H]+H+			hcd45	567.325	7968.98	2.69653
													Theoretical m/z	1039.52435			hcd15	519.26	7968.46	0.433215
													Measured m/z	1039.52			hcd30	593.372	7946.94	1.75314
													Mass error (ppm)	0.413914			hcd15	995.562	7891.5	0.429031
													Fragment name	([cyclo(DAla|Leu|DbMeAsp|Arg|Adda(minus C9H11O)|DGlu|Mdha(GSH minus Glu))]+H+			hcd45	214.072	7800.98	2.63968
													Notes				hcd45	583.336	7779.15	2.63229
																	hcd45	953.022	7750.17	2.62249
													Fragment 14				hcd45	1279.13	7697.84	2.60478
													Formula	[C7H13N5O2]+H+			hcd30	957.425	7669.12	1.69185
													Theoretical m/z	200.11424			hcd30	189.383	7656.48	1.68906
													Measured m/z	200.1143646			hcd30	1022.48	7617.23	1.6804
													Mass error (ppm)	0.622644			hcd30	469.282	7431.28	1.63938
													Fragment name	[x/Arg/c]+H+			hcd30	482.269	7401.45	1.6328
													Notes				hcd45	966.259	6960.55	2.3553
																	hcd30	231.043	6927.88	1.52833
													Fragment 15				hcd30	748.376	6847.22	1.51053
													Formula				hcd30	308.092	6817.01	1.50387
													Theoretical m/z				hcd15	308.091	6768	0.367951
													Measured m/z				hcd15	584.285	6697.05	0.364093
													Mass error (ppm)				hcd15	587.424	6581.98	0.357838
													Fragment name				hcd30	477.233	6505.64	1.43518
													Notes				hcd45	198.172	6408.54	2.16851
																	hcd30	562.142	6394.14	1.41058
													Fragment 16				hcd15	135.09	5759.49	0.313122
													Formula				hcd15	626.801	5520.31	0.300119
													Theoretical m/z				hcd15	643.312	5511.79	0.299655
													Measured m/z				hcd15	1169.89	5376.65	0.292309
													Mass error (ppm)				hcd15	498.277	5267.24	0.28636
													Fragment name				hcd15	587.18	5033.83	0.273671
													Notes				hcd15	571.181	4966.67	0.270019
																	hcd15	636.819	4586.2	0.249334
													Fragment 17				hcd15	627.299	4585.13	0.249276
													Formula				hcd15	482.269	4549.41	0.247334
													Theoretical m/z				hcd15	487.296	4227.33	0.229824
													Measured m/z				hcd15	162.961	4067.01	0.221108
													Mass error (ppm)				hcd15	598.782	4064.82	0.220989
													Fragment name				hcd15	519.765	3720.44	0.202266
													Notes				hcd15	303.177	3370.06	0.183218
																	hcd15	535.783	3306.78	0.179777
													Fragment 18				hcd15	547.271	2933.45	0.159481
													Formula				hcd15	589.125	2808.27	0.152675
													Theoretical m/z				hcd15	957.447	2745.41	0.149258
													Measured m/z				hcd15	620.32	2695.17	0.146526
													Mass error (ppm)				hcd15	143.217	2695.14	0.146524
													Fragment name				hcd15	262.866	2599.12	0.141304
													Notes
													Fragment 19
													Formula
													Theoretical m/z
													Measured m/z
													Mass error (ppm)
													Fragment name
													Notes
													Fragment 20
													Formula
													Theoretical m/z
													Measured m/z
													Mass error (ppm)
													Fragment name
													Notes
													Fragment 21
													Formula
													Theoretical m/z
													Measured m/z
													Mass error (ppm)
													Fragment name
													Notes
													Fragment 21
													Formula
													Theoretical m/z
													Measured m/z
													Mass error (ppm)
													Fragment name
													Notes
													Fragment 22
													Formula
													Theoretical m/z
													Measured m/z
													Mass error (ppm)
													Fragment name
													Notes
													Fragment 23
													Formula
													Theoretical m/z
													Measured m/z
													Mass error (ppm)
													Fragment name
													Notes
													Fragment 24
													Formula
													Theoretical m/z
													Measured m/z
													Mass error (ppm)
													Fragment name
													Notes
													Fragment 25
													Formula
													Theoretical m/z
													Measured m/z
													Mass error (ppm)
													Fragment name
													Notes
													Fragment 26
													Formula
													Theoretical m/z
													Measured m/z
													Mass error (ppm)
													Fragment name
													Notes
													Fragment 27
													Formula
													Theoretical m/z
													Measured m/z
													Mass error (ppm)
													Fragment name
													Notes
													Fragment 28
													Formula
													Theoretical m/z
													Measured m/z
													Mass error (ppm)
													Fragment name
													Notes

## Sheet: (Dasp3,Dha7)MC-RR
													Compound	[Dasp3,Dha7]MC-RR [M+2H]			hcd	m/z	Intensity	Relative intensity
													Sample	Planktothrix rubescens			hcd30	505.775	1.13328e+06	100
																	hcd30	135.08	1.08529e+06	95.7656
													Precursor				hcd45	135.08	968972	100
													Formula	([C47H71N13O12]+2H)2+			hcd30	506.276	421993	37.2366
													Theoretical m/z	505.775			hcd30	859.443	238595	21.0535
													Measured m/z	505.775			hcd30	491.777	186983	16.4993
													Mass error (ppm)	0.393927			hcd45	112.087	133921	13.8209
													Fragment name	([cyclo(DAla|Arg|DAsp|Arg|Adda|DGlu|Dha)]+2H)2+			hcd30	876.467	117710	10.3867
													Notes				hcd45	117.07	116869	12.0612
																	hcd45	107.086	97080.7	10.0189
													Fragment 1				hcd45	115.087	94059.2	9.70711
													Formula	[C9H11O]+			hcd30	606.324	93736.3	8.27127
													Theoretical m/z	135.08049			hcd45	315.178	91960.1	9.49048
													Measured m/z	135.0804443			hcd45	135.116	91597.4	9.45305
													Mass error (ppm)	0.338317			hcd45	113.071	84855.1	8.75723
													Fragment name	[C9H11O]+			hcd30	568.297	81819.2	7.21971
													Notes				hcd30	470.259	78821.2	6.95517
																	hcd30	489.761	77187	6.81096
													Fragment 2				hcd30	469.782	73995.9	6.52938
													Formula	[C38H58N12O11]+H+			hcd30	438.739	72548	6.40162
													Theoretical m/z	859.44227			hcd30	289.162	66241.7	5.84516
													Measured m/z	859.442688			hcd30	412.195	64075.5	5.65401
													Mass error (ppm)	0.486362			hcd45	174.135	63384.3	6.54139
													Fragment name	[cyclo(DAla|Arg|DAsp|Arg|Adda(minus C9H11O)|DGlu|Dha)-NH2]+H+			hcd30	860.446	62367.5	5.5033
													Notes				hcd30	315.178	61594.9	5.43512
																	hcd30	858.457	60044.7	5.29833
													Fragment 3				hcd45	157.109	57698.2	5.95458
													Formula	[C38H60N13O11+H]+H+			hcd30	703.339	57338	5.0595
													Theoretical m/z	876.46883			hcd45	200.115	56119.2	5.79162
													Measured m/z	876.4672241			hcd45	175.119	53884.7	5.56102
													Mass error (ppm)	1.83224			hcd45	158.093	53694.8	5.54142
													Fragment name	[cyclo(DAla|Arg|DAsp|Arg|Adda(minus C9H11O)|DGlu|Dha)]+H+			hcd45	141.066	53021.7	5.47196
	Measured m/z	Relative abondance (%)	hcd	Fragment number									Notes				hcd30	440.762	52082.5	4.59575
	505.775	100	30	Precursor													hcd30	284.16	51058	4.50535
	135.08	95.7656	30	1									Fragment 4				hcd30	483.265	48423.4	4.27287
	859.443	21.0535	30	2									Formula	[C5H11N3-H]+			hcd30	136.084	48300.2	4.262
	876.467	10.3867	30	3									Theoretical m/z	112.08696			hcd45	163.112	47260.4	4.87738
	112.087	13.8209	45	4									Measured m/z	112.0867386			hcd30	492.279	46009.3	4.05986
	113.071	8.75723	45	5									Mass error (ppm)	1.97525			hcd45	136.084	45924	4.73946
	568.297	7.21971	30	6									Fragment name	[z/Arg/a-H]+			hcd45	412.193	45815.1	4.72822
	289.162	5.84516	30	7									Notes				hcd45	340.21	41842.1	4.31819
	412.195	5.65401	30	8													hcd45	289.163	40427.8	4.17224
	703.339	5.0595	30	9									Fragment 5				hcd30	293.164	38601.4	3.40618
	272.136	3.43715	45	10									Formula	[C5H8N2O]+H+			hcd30	834.442	37370.4	3.29756
	816.439	2.56089	30	11									Theoretical m/z	113.07097			hcd30	271.15	37240.5	3.2861
	211.119	2.16519	45	12									Measured m/z	113.0708923			hcd30	112.086	36020.8	3.17847
	297.167	3.27842	45	13									Mass error (ppm)	0.687179			hcd30	174.135	35764.5	3.15585
													Fragment name	[y/Dha|Ala/a]+H+			hcd30	817.419	34866.1	3.07658
													Notes				hcd30	551.269	34231.7	3.0206
																	hcd30	457.265	33638.4	2.96825
													Fragment 6				hcd45	272.136	33305	3.43715
													Formula	[C22H37N11O7]+H+			hcd45	140.082	33228.2	3.42922
													Theoretical m/z	568.29513			hcd30	490.262	33149.7	2.92513
													Measured m/z	568.2938843			hcd45	255.109	33102.9	3.41629
													Mass error (ppm)	2.19199			hcd45	297.167	31767	3.27842
													Fragment name	[z/Dha|Ala|Arg|DAsp|Arg/c]+H+			hcd30	200.115	30659.5	2.70539
													Notes				hcd45	606.326	30611.2	3.15914
																	hcd30	237.165	30461.5	2.68792
													Fragment 7				hcd30	816.439	29022	2.56089
													Formula	[C10H19N6O4+H]+H+			hcd30	697.336	28772.3	2.53886
													Theoretical m/z	289.162			hcd30	877.474	28485.9	2.51359
													Measured m/z	289.162			hcd30	470.755	27878.1	2.45996
													Mass error (ppm)	1.46284			hcd30	496.769	27866.7	2.45895
													Fragment name	[y/Arg|DAsp/c+H]+H+			hcd45	271.152	27557.6	2.84401
													Notes				hcd30	483.768	27528.1	2.42908
																	hcd30	439.241	27480.1	2.42484
													Fragment 8				hcd45	212.103	26226	2.70658
													Formula	[C16H25N7O6]+H+			hcd30	265.158	24779.3	2.18652
													Theoretical m/z	412.19398			hcd30	526.277	23898.6	2.10881
													Measured m/z	412.1930237			hcd30	448.259	23148	2.04257
													Mass error (ppm)	2.32002			hcd30	107.086	23064.7	2.03522
													Fragment name	[z/Dha|Ala|Arg|DAsp/c]+H+			hcd45	115.054	22896.5	2.36297
													Notes				hcd30	157.108	22797.1	2.01161
																	hcd30	117.07	22512.8	1.98653
													Fragment 9				hcd30	497.266	22152.3	1.95472
													Formula	[C32H47N8O10]+			hcd30	282.186	21902.2	1.93265
													Theoretical m/z	703.34112			hcd30	115.086	21873.3	1.9301
													Measured m/z	703.3405762			hcd45	209.133	21820.1	2.25188
													Mass error (ppm)	0.773167			hcd45	211.119	20980.1	2.16519
													Fragment name	[z/Adda(minus C9H11O)|DGlu|Dha|DAla|Arg|DAsp/b]+			hcd30	113.071	20884.8	1.84287
													Notes				hcd45	131.086	20824.3	2.14911
																	hcd30	430.225	20801.4	1.83551
													Fragment 10				hcd30	284.655	20678.2	1.82464
													Formula	[C10H17N5O4]+H+			hcd30	161.096	20422.5	1.80208
													Theoretical m/z	272.13538			hcd30	740.402	20356.6	1.79627
													Measured m/z	272.135437			hcd30	437.73	20088.5	1.77261
													Mass error (ppm)	0.209455			hcd30	441.254	20048.6	1.76909
													Fragment name	[z/DAsp|Arg/c]+H+			hcd30	135.117	19895.1	1.75554
													Notes	Equivalent to 286 from MCLR minus methyl			hcd30	871.464	19420	1.71361
																	hcd45	213.087	19233.1	1.9849
													Fragment 11				hcd30	120.081	18263.1	1.61153
													Formula	[C37H60N11O10-2H]+			hcd45	167.082	18241.5	1.88257
													Theoretical m/z	816.43646			hcd45	226.16	18149.4	1.87306
													Measured m/z	816.4369507			hcd45	178.123	18030.7	1.8608
													Mass error (ppm)	0.601027			hcd45	133.101	18025.1	1.86023
													Fragment name	[z/Arg|DAsp|Arg|Adda(minus C6H5)|DGlu|Dha/a-2H]+			hcd45	280.141	17688	1.82544
													Notes				hcd30	585.323	17104.9	1.50933
																	hcd30	209.133	16992.1	1.49938
													Fragment 12				hcd30	567.312	16892.2	1.49057
													Formula	[C9H16N4O2-H]+			hcd45	238.118	16638.8	1.71716
													Theoretical m/z	211.119			hcd30	163.112	16615.6	1.46616
													Measured m/z	211.1187744			hcd30	634.311	16480.6	1.45424
													Mass error (ppm)	1.06859			hcd45	130.05	16429.8	1.69559
													Fragment name	[z/DAla|Arg/b-H]+			hcd30	348.68	16335	1.4414
													Notes				hcd45	143.085	16082	1.6597
																	hcd45	183.089	15842.8	1.63501
													Fragment 13				hcd30	841.427	15660.2	1.38186
													Formula	[C12H20N6O3]+H+			hcd30	680.311	15656.8	1.38155
													Theoretical m/z	297.16703			hcd30	175.119	15514	1.36896
													Measured m/z	297.1665955			hcd45	114.103	15482.8	1.59786
													Mass error (ppm)	1.46214			hcd45	237.163	15209.3	1.56964
													Fragment name	[z/Dha|DAla|Arg/b-H]+			hcd45	381.189	15125.1	1.56094
													Notes				hcd45	568.294	14903.2	1.53804
																	hcd30	607.327	14833.1	1.30887
													Fragment 14				hcd30	339.676	14598.9	1.2882
													Formula				hcd45	116.071	14535.8	1.50013
													Theoretical m/z				hcd45	195.116	14478.8	1.49424
													Measured m/z				hcd45	269.171	14462.9	1.49261
													Mass error (ppm)				hcd30	842.425	14397.3	1.27041
													Fragment name				hcd30	178.123	14386.9	1.2695
													Notes				hcd30	506.776	14316.8	1.26331
																	hcd45	207.076	14050.1	1.45001
													Fragment 15				hcd30	130.05	14001.9	1.23552
													Formula				hcd30	141.067	13916.9	1.22802
													Theoretical m/z				hcd30	485.261	13133.5	1.15889
													Measured m/z				hcd30	569.303	13078.4	1.15404
													Mass error (ppm)				hcd45	150.055	13046.5	1.34643
													Fragment name				hcd45	254.189	12981.4	1.33971
													Notes				hcd30	448.761	12922.2	1.14025
																	hcd30	272.135	12891.4	1.13754
													Fragment 16				hcd45	171.117	12875.2	1.32875
													Formula				hcd30	475.764	12805.3	1.12994
													Theoretical m/z				hcd30	426.213	12557.4	1.10806
													Measured m/z				hcd45	394.187	12434	1.28321
													Mass error (ppm)				hcd45	145.1	12236.8	1.26287
													Fragment name				hcd45	282.187	12211	1.2602
													Notes				hcd30	411.214	12082.5	1.06615
																	hcd30	131.085	11844.5	1.04516
													Fragment 17				hcd30	704.355	11746.1	1.03647
													Formula				hcd45	319.214	11541.7	1.19113
													Theoretical m/z				hcd30	481.25	11540.8	1.01836
													Measured m/z				hcd30	340.211	11254.5	0.993093
													Mass error (ppm)				hcd30	599.354	11196.9	0.988012
													Fragment name				hcd45	120.081	11151.4	1.15085
													Notes				hcd45	106.073	11139.7	1.14964
																	hcd30	835.438	10956.7	0.966813
													Fragment 18				hcd30	691.387	10938.6	0.965219
													Formula				hcd30	457.766	10934.6	0.96487
													Theoretical m/z				hcd45	246.154	10847.4	1.11948
													Measured m/z				hcd30	326.17	10836.3	0.956193
													Mass error (ppm)				hcd45	254.124	10835.3	1.11823
													Fragment name				hcd45	124.112	10820.1	1.11666
													Notes				hcd45	333.179	10808.6	1.11547
																	hcd45	411.212	10740.2	1.10841
													Fragment 19				hcd30	799.416	10643.8	0.939211
													Formula				hcd30	297.166	10217.9	0.901625
													Theoretical m/z				hcd45	314.195	10167.3	1.04929
													Measured m/z				hcd30	211.117	10131.9	0.894039
													Mass error (ppm)				hcd45	195.078	10048.4	1.03702
													Fragment name				hcd30	625.331	10039	0.88584
													Notes				hcd30	346.203	10016.3	0.883838
																	hcd45	631.361	9958.17	1.02771
													Fragment 20				hcd45	230.115	9857.77	1.01734
													Formula				hcd45	197.103	9709.98	1.00209
													Theoretical m/z				hcd30	243.156	9709.3	0.856747
													Measured m/z				hcd45	478.206	9649.31	0.99583
													Mass error (ppm)				hcd30	674.372	9649.1	0.851435
													Fragment name				hcd30	390.69	9474	0.835984
													Notes				hcd30	467.25	9450.94	0.833949
																	hcd30	631.361	9442.78	0.833229
													Fragment 21				hcd45	184.108	9434.82	0.973694
													Formula				hcd45	201.097	9395.81	0.969668
													Theoretical m/z				hcd30	226.129	9340.02	0.824162
													Measured m/z				hcd30	798.429	9334.32	0.823658
													Mass error (ppm)				hcd30	507.269	9298.29	0.820479
													Fragment name				hcd45	226.131	9222.17	0.951748
													Notes				hcd45	265.158	9134.56	0.942707
																	hcd45	280.214	9083.27	0.937414
													Fragment 21				hcd30	133.101	9013.38	0.795339
													Formula				hcd45	199.072	8974.29	0.926166
													Theoretical m/z				hcd30	541.233	8932.95	0.788242
													Measured m/z				hcd45	232.14	8929.16	0.921509
													Mass error (ppm)				hcd45	209.105	8889.59	0.917425
													Fragment name				hcd30	508.26	8884.99	0.784009
													Notes				hcd45	316.184	8871.49	0.915557
																	hcd45	235.118	8811.28	0.909344
													Fragment 22				hcd45	120.058	8808.72	0.90908
													Formula				hcd45	139.097	8645.08	0.892191
													Theoretical m/z				hcd30	550.284	8634.58	0.761913
													Measured m/z				hcd45	119.086	8557.15	0.883117
													Mass error (ppm)				hcd30	638.534	8542.28	0.753769
													Fragment name				hcd30	136.064	8531.66	0.752832
													Notes				hcd45	228.147	8453	0.872369
																	hcd45	136.04	8421.72	0.869139
													Fragment 23				hcd30	679.328	8416.2	0.742644
													Formula				hcd30	183.117	8291.87	0.731673
													Theoretical m/z				hcd30	276.144	8288.7	0.731393
													Measured m/z				hcd30	258.185	8267.1	0.729488
													Mass error (ppm)				hcd30	263.114	8187.61	0.722473
													Fragment name				hcd45	550.287	8183.02	0.844505
													Notes				hcd45	186.124	8030.29	0.828743
																	hcd30	216.474	8026.17	0.708227
													Fragment 24				hcd30	579.424	7993.35	0.705331
													Formula				hcd30	238.118	7975.62	0.703767
													Theoretical m/z				hcd45	229.126	7902.17	0.815521
													Measured m/z				hcd45	270.654	7857.97	0.810959
													Mass error (ppm)				hcd45	172.109	7857.9	0.810953
													Fragment name				hcd30	482.763	7704.11	0.679809
													Notes				hcd45	150.127	7683.26	0.79293
																	hcd45	244.141	7639.07	0.788369
													Fragment 25				hcd45	210.088	7637.56	0.788213
													Formula				hcd45	182.105	7566.11	0.780839
													Theoretical m/z				hcd45	858.51	7484.43	0.77241
													Measured m/z				hcd45	271.118	7466.22	0.77053
													Mass error (ppm)				hcd45	237.135	7426.83	0.766465
													Fragment name				hcd45	118.073	7376.11	0.76123
													Notes				hcd45	588.322	7354.74	0.759025
																	hcd30	143.086	7230.64	0.63803
													Fragment 26				hcd30	122.097	7222.81	0.63734
													Formula				hcd30	453.764	7196.94	0.635056
													Theoretical m/z				hcd45	155.084	7148.27	0.737717
													Measured m/z				hcd45	154.051	7099.9	0.732725
													Mass error (ppm)				hcd30	130.127	6990.06	0.616801
													Fragment name				hcd30	423.243	6949.68	0.613238
													Notes				hcd45	123.726	6912.35	0.713369
																	hcd30	226.159	6725.53	0.59346
													Fragment 27				hcd30	254.188	6686.8	0.590042
													Formula				hcd45	210.126	6034.38	0.622761
													Theoretical m/z
													Measured m/z
													Mass error (ppm)
													Fragment name
													Notes
													Fragment 28
													Formula
													Theoretical m/z
													Measured m/z
													Mass error (ppm)
													Fragment name
													Notes

## Sheet: (Dasp3,DMAdda5)MC-RR
													Compound	[Dasp3,DMAdda5]MC-RR [M+2H]			hcd	m/z	Intensity	Relative intensity
													Sample	Planktothrix rubescens			hcd15	925.539	9096607	100
																	hcd15	943.55	6.51775e+06	71.6503
													Precursor				hcd30	370.213	2.01796e+06	100
													Formula	([C47H71N13O12]+2H)2+			hcd30	209.128	1.80056e+06	89.2266
													Theoretical m/z	505.775			hcd45	134.096	1.79782e+06	100
													Measured m/z	505.775			hcd30	134.096	1.5128e+06	74.9668
													Mass error (ppm)	0.393927			hcd30	925.539	1392423	69.0015
													Fragment name	([cyclo(DAla|Arg|DAsp|Arg|DMAdda|DGlu|Mdha)]+2H)2+			hcd45	181.134	1.20627e+06	67.0962
													Notes				hcd30	181.134	922834	45.731
																	hcd45	143.118	906564	50.4258
													Fragment 1				hcd15	911.524	836952	9.2007
													Formula	[C8H9O]+			hcd45	258.149	730952	40.6577
													Theoretical m/z	121.06483			hcd30	712.439	729287	36.1398
													Measured m/z	121.0646591			hcd45	153.139	596687	33.1895
													Mass error (ppm)	1.41164			hcd15	957.541	578853	6.36339
													Fragment name	[C8H9O]+			hcd45	209.128	534562	29.7339
													Notes				hcd15	102.839	452491	4.97428
																	hcd15	926.543	356885	3.92328
													Fragment 2				hcd30	143.118	334184	16.5605
													Formula	[C10H12+2H]+H+			hcd15	104.84	318080	3.49669
													Theoretical m/z	135.1169			hcd30	647.376	278238	13.7881
													Measured m/z	135.1167603			hcd30	694.428	277063	13.7299
													Mass error (ppm)	1.03392			hcd30	258.149	264364	13.1006
													Fragment name	[C10H12+2H]+H+			hcd30	153.139	263525	13.059
													Notes				hcd15	712.44	259607	2.85389
																	hcd15	944.548	249716	2.74516
													Fragment 3				hcd30	439.255	220026	10.9034
													Formula	[C17H27N7O6]+H+			hcd45	124.112	214573	11.9352
													Theoretical m/z	426.20964			hcd30	764.456	191506	9.49006
													Measured m/z	426.2099304			hcd30	808.46	178299	8.83562
													Mass error (ppm)	0.681355			hcd30	226.155	171321	8.48981
													Fragment name	[y/Mdha|DAla|Arg|DAsp/b]+H+			hcd30	717.418	163310	8.09282
													Notes				hcd15	370.213	148552	1.63304
	Measured m/z	Relative abondance (%)	hcd	Fragment number													hcd45	169.097	143337	7.97282
	505.775	100	30	Precursor									Fragment 4				hcd45	226.155	142360	7.91847
	121.065	66.0664	45	1									Formula	([C39H62N13O11+H]+2H)2+			hcd15	958.542	136068	1.49581
	135.117	82.1396	45	2									Theoretical m/z	445.746			hcd15	912.526	133533	1.46794
	426.211	18.4438	45	3									Measured m/z	445.746			hcd30	939.536	125554	6.22183
	445.746	12.7495	30	4									Mass error (ppm)	0.638929			hcd30	486.309	123280	6.10914
	112.087	42.6991	45	5									Fragment name	([cyclo(DAla|Arg|DAsp|Arg|DMAdda(minus C8H9O)|DGlu|Mdha)]+2H)2+			hcd30	279.171	121166	6.00436
	582.309	5.93243	30	6									Notes				hcd45	136.112	108338	6.02606
	127.087	28.4073	45	7													hcd15	929.533	108234	1.18983
	499.274	5.85581	30	8									Fragment 5				hcd30	957.538	108022	5.35305
	211.12	24.0527	45	9									Formula	[C5H11N3-H]+			hcd15	730.454	90197	0.991546
	213.087	4.15135	30	10									Theoretical m/z	112.08696			hcd30	575.307	89067.7	4.41375
	272.135	14.035	45	11									Measured m/z	112.0867386			hcd45	162.092	87862.1	4.88715
													Mass error (ppm)	1.97525			hcd30	595.361	83153	4.12065
													Fragment name	[z/Arg/a-H]+			hcd45	169.133	83121.8	4.62348
													Notes				hcd30	244.166	77518.5	3.84143
																	hcd45	244.166	76382	4.24859
													Fragment 6				hcd30	726.432	73862.1	3.66024
													Formula	[C23H39N11O7]+H+			hcd30	421.244	72027.9	3.56934
													Theoretical m/z	582.31079			hcd30	897.544	72002.1	3.56807
													Measured m/z	582.310438			hcd30	665.387	70481.5	3.49271
													Mass error (ppm)	0.604488			hcd45	210.123	70083	3.89822
													Fragment name	[y/Mdha|DAla|Arg|DAsp|Arg/b]+H+			hcd45	341.181	67085.8	3.73151
													Notes				hcd45	215.094	63936.5	3.55634
																	hcd30	102.839	63245.8	3.13415
													Fragment 7				hcd45	193.098	63198.1	3.51527
													Formula	[C6H10N2O]+H+			hcd30	341.181	63133.9	3.1286
													Theoretical m/z	127.08663			hcd15	925.053	62422.9	0.686222
													Measured m/z	127.0865097			hcd45	191.118	60798.1	3.38177
													Mass error (ppm)	0.946598			hcd30	943.552	58851.1	2.91637
													Fragment name	[y/Mdha|DAla/a]+H+			hcd30	926.545	57022.5	2.82575
													Notes				hcd30	551.354	56017.8	2.77596
																	hcd30	556.332	55643.1	2.7574
													Fragment 8				hcd15	926.02	55365.6	0.60864
													Formula	[C19H34N10O6]+H+			hcd45	192.102	54061	3.00703
													Theoretical m/z	499.27366			hcd30	629.395	53979.6	2.67496
													Measured m/z	499.2741089			hcd30	350.207	52861.6	2.61956
													Mass error (ppm)	0.899106			hcd45	350.206	50380.4	2.80231
													Fragment name	[z/DAla|Arg|DAsp|Arg/c]+H+			hcd45	119.073	50175.3	2.7909
													Notes				hcd30	334.213	48734.2	2.41502
																	hcd30	911.523	48528.2	2.40481
													Fragment 9				hcd45	199.071	48181.1	2.67998
													Formula	[C9H16N4O2-H]+			hcd30	371.215	46795.1	2.31893
													Theoretical m/z	211.119			hcd15	939.537	46757.6	0.514011
													Measured m/z	211.1196594			hcd30	393.249	46438.4	2.30125
													Mass error (ppm)	3.12336			hcd15	925.161	44616.6	0.490475
													Fragment name	[z/DAla|Arg/b-H]+			hcd15	943.045	43504.1	0.478245
													Notes				hcd45	165.103	43191.6	2.40245
																	hcd45	208.145	42917.7	2.38721
													Fragment 10				hcd30	379.234	42456.3	2.10392
													Formula	[C9H12N2O4]+H+			hcd30	668.4	41698	2.06635
													Theoretical m/z	213.08702			hcd30	744.438	41314.9	2.04736
													Measured m/z	213.0870209			hcd30	275.174	40976.8	2.03061
													Mass error (ppm)	0.00422363			hcd30	233.165	40024.7	1.98343
													Fragment name	[z/DGlu|Mdha/c]+H+			hcd30	780.466	38006.3	1.8834
													Notes				hcd45	125.107	37748.8	2.0997
																	hcd15	101.282	37636.6	0.413743
													Fragment 11				hcd30	826.472	37575.2	1.86204
													Formula	[C10H17N5O4]+H+			hcd45	379.234	36498.7	2.03016
													Theoretical m/z	272.13538			hcd15	944.044	35069.8	0.385526
													Measured m/z	272.1350098			hcd45	110.096	34636.9	1.92661
													Mass error (ppm)	1.36035			hcd45	153.103	34316.4	1.90878
													Fragment name	[z/DAsp|Arg/c]+H+			hcd30	907.533	34221.3	1.69584
													Notes	Equivalent to 286 from MCLR minus methyl			hcd45	233.165	33837.2	1.88213
																	hcd45	115.123	33712.5	1.87519
													Fragment 12				hcd45	254.15	33539	1.86554
													Formula				hcd45	153.066	33514	1.86415
													Theoretical m/z				hcd30	512.322	33069.2	1.63875
													Measured m/z				hcd30	619.381	32373.4	1.60426
													Mass error (ppm)	#DIV/0!			hcd45	279.171	32179.6	1.78992
													Fragment name				hcd30	124.112	32108	1.59111
													Notes				hcd30	417.251	32003.1	1.58591
																	hcd30	169.097	31900.3	1.58082
													Fragment 13				hcd30	190.087	31866	1.57912
													Formula				hcd45	236.139	31732.2	1.76504
													Theoretical m/z				hcd45	349.224	31121.3	1.73106
													Measured m/z				hcd45	325.223	30711.8	1.70828
													Mass error (ppm)				hcd30	504.316	30659.8	1.51935
													Fragment name				hcd45	167.118	30309.2	1.68589
													Notes				hcd45	214.108	30238.9	1.68198
																	hcd45	202.16	30155.8	1.67736
													Fragment 14				hcd45	297.197	29410.4	1.63589
													Formula				hcd30	434.277	29296.3	1.45178
													Theoretical m/z				hcd45	112.112	29248.4	1.62688
													Measured m/z				hcd45	155.118	29199.6	1.62417
													Mass error (ppm)				hcd15	106.395	29090.7	0.319798
													Fragment name				hcd45	132.081	28649.5	1.59357
													Notes				hcd45	195.113	28614.2	1.5916
																	hcd45	216.101	27512.6	1.53034
													Fragment 15				hcd30	572.339	27145.2	1.34518
													Formula				hcd30	830.468	27121.4	1.344
													Theoretical m/z				hcd45	297.15	27105	1.50766
													Measured m/z				hcd30	713.438	26952.7	1.33564
													Mass error (ppm)				hcd30	162.091	26601.4	1.31823
													Fragment name				hcd45	439.256	26431	1.47017
													Notes				hcd30	323.243	26117.5	1.29425
																	hcd45	206.141	25621.7	1.42515
													Fragment 16				hcd30	261.16	25455	1.26142
													Formula				hcd45	370.21	25236.6	1.40373
													Theoretical m/z				hcd30	812.453	25180.3	1.24781
													Measured m/z				hcd45	138.091	24643.5	1.37075
													Mass error (ppm)				hcd15	717.417	24629.2	0.270752
													Fragment name				hcd30	297.196	24504.6	1.21433
													Notes				hcd30	958.543	24474.5	1.21284
																	hcd30	613.367	23778	1.17832
													Fragment 17				hcd30	940.547	23604.8	1.16974
													Formula				hcd30	827.466	23573	1.16816
													Theoretical m/z				hcd45	126.092	23365.5	1.29966
													Measured m/z				hcd30	881.543	23279.2	1.1536
													Mass error (ppm)				hcd30	395.224	23098.7	1.14466
													Fragment name				hcd45	181.155	23038.9	1.28149
													Notes				hcd45	141.102	22511.9	1.25218
																	hcd45	417.248	21988.7	1.22308
													Fragment 18				hcd45	193.133	21831.9	1.21436
													Formula				hcd45	105.07	21714	1.2078
													Theoretical m/z				hcd30	600.343	21556.7	1.06824
													Measured m/z				hcd45	163.123	21507.7	1.19632
													Mass error (ppm)				hcd30	730.453	21435.2	1.06222
													Fragment name				hcd30	325.228	21148.6	1.04802
													Notes				hcd30	301.192	20750.3	1.02828
																	hcd15	924.911	20557.6	0.225992
													Fragment 19				hcd30	538.322	20525.1	1.01712
													Formula				hcd45	183.113	20215.8	1.12447
													Theoretical m/z				hcd45	323.245	20176.5	1.12228
													Measured m/z				hcd30	894.497	19915	0.986889
													Mass error (ppm)				hcd30	533.345	19842.1	0.983276
													Fragment name				hcd45	285.196	19805.9	1.10166
													Notes				hcd45	295.177	19497.5	1.08451
																	hcd45	187.098	19334.8	1.07546
													Fragment 20				hcd30	192.101	19150.2	0.948991
													Formula				hcd30	245.166	19113.6	0.947177
													Theoretical m/z				hcd30	276.207	18937.5	0.938447
													Measured m/z				hcd30	143.132	18693.1	0.926338
													Mass error (ppm)				hcd30	727.434	18625.3	0.922979
													Fragment name				hcd45	211.107	18598.9	1.03453
													Notes				hcd30	457.264	18567.4	0.920106
																	hcd30	792.45	18518.2	0.917669
													Fragment 21				hcd30	794.447	18510.6	0.917295
													Formula				hcd15	926.326	18395.5	0.202224
													Theoretical m/z				hcd30	534.289	18073.2	0.895619
													Measured m/z				hcd45	273.198	18065.2	1.00484
													Mass error (ppm)				hcd45	351.238	18040	1.00344
													Fragment name				hcd30	259.179	17976.7	0.890837
													Notes				hcd15	930.538	17929	0.197095
																	hcd30	297.146	17880.6	0.886071
													Fragment 21				hcd45	129.102	17861.5	0.993509
													Formula				hcd30	414.22	17691.6	0.876707
													Theoretical m/z				hcd45	164.106	17496.9	0.973232
													Measured m/z				hcd45	135.1	17374.5	0.966424
													Mass error (ppm)				hcd30	736.46	17300.8	0.85734
													Fragment name				hcd30	782.453	17256.5	0.855147
													Notes				hcd45	151.124	17140.3	0.953393
																	hcd30	810.449	17110.5	0.847912
													Fragment 22				hcd45	205.134	17073.2	0.94966
													Formula				hcd30	323.17	17038.8	0.844358
													Theoretical m/z				hcd45	334.211	16999.4	0.945556
													Measured m/z				hcd45	214.159	16975.3	0.944214
													Mass error (ppm)				hcd45	393.252	16855.5	0.937554
													Fragment name				hcd15	102.829	16769.7	0.184351
													Notes				hcd45	171.077	16636.3	0.925363
																	hcd30	699.403	16147	0.800167
													Fragment 23				hcd45	118.065	15791.2	0.878352
													Formula				hcd15	231.394	15705.8	0.172656
													Theoretical m/z				hcd30	351.241	15669.6	0.776507
													Measured m/z				hcd45	421.244	15461.5	0.860014
													Mass error (ppm)				hcd30	647.513	15454.9	0.765868
													Fragment name				hcd30	316.202	15327.8	0.759571
													Notes				hcd30	684.448	15277.4	0.757071
																	hcd45	323.172	15275.5	0.849671
													Fragment 24				hcd30	329.186	15038.5	0.745231
													Formula				hcd30	279.136	15000.3	0.743339
													Theoretical m/z				hcd15	104.831	14892.9	0.163719
													Measured m/z				hcd45	111.092	14844.4	0.82569
													Mass error (ppm)				hcd30	210.13	14773	0.732078
													Fragment name				hcd30	325.187	14771.3	0.731991
													Notes				hcd45	179.117	14089.4	0.783695
																	hcd30	718.423	14013.7	0.694447
													Fragment 25				hcd30	169.133	13898.2	0.688727
													Formula				hcd45	245.166	13875.4	0.771792
													Theoretical m/z				hcd45	259.151	13869	0.771437
													Measured m/z				hcd45	452.288	13766.9	0.765753
													Mass error (ppm)				hcd30	135.1	13714.4	0.679619
													Fragment name				hcd15	694.441	13698.7	0.150591
													Notes				hcd30	915.559	13662.6	0.677048
																	hcd30	693.361	13658.9	0.676865
													Fragment 26				hcd30	411.263	13633.4	0.675604
													Formula				hcd30	115.123	13547.8	0.67136
													Theoretical m/z				hcd15	235.896	13531.3	0.148751
													Measured m/z				hcd45	227.139	13481.1	0.749857
													Mass error (ppm)				hcd45	333.231	13388.6	0.744711
													Fragment name				hcd30	540.315	13281.7	0.658174
													Notes				hcd30	912.522	13168.1	0.652543
																	hcd30	798.479	13035.5	0.645976
													Fragment 27				hcd45	142.086	13017.1	0.724048
													Formula				hcd30	532.277	12872.9	0.637915
													Theoretical m/z				hcd45	369.246	12748	0.709079
													Measured m/z				hcd45	261.16	12688	0.705743
													Mass error (ppm)				hcd30	403.239	12592.2	0.624007
													Fragment name				hcd30	333.228	12556.2	0.622225
													Notes				hcd45	207.113	12457.3	0.692911
																	hcd45	406.282	12438.1	0.691847
													Fragment 28				hcd30	701.429	12088.4	0.599041
													Formula				hcd30	784.483	11991.5	0.594241
													Theoretical m/z				hcd45	170.095	11933	0.66375
													Measured m/z				hcd45	190.086	11870.6	0.660279
													Mass error (ppm)				hcd30	603.361	11727.4	0.581154
													Fragment name				hcd30	208.145	11573.5	0.573522
													Notes				hcd45	316.203	10848.3	0.603416
																	hcd45	779.477	10776.5	0.599421
																	hcd30	136.113	10670.2	0.528763
																	hcd30	308.195	10562.1	0.523403
																	hcd45	279.135	10521.3	0.585227
																	hcd15	234.155	10365.8	0.113953
																	hcd15	944.34	10288.3	0.1131
																	hcd45	247.177	10283.7	0.572011
																	hcd15	163.771	10117.3	0.11122
																	hcd45	195.864	10062.4	0.559698
																	hcd15	149.341	10051.5	0.110497
																	hcd45	314.173	10012.8	0.556942
																	hcd30	191.118	9900.01	0.490595
																	hcd45	647.381	9794.89	0.544821
																	hcd45	113.071	9466.33	0.526545
																	hcd15	102.95	9387.88	0.103202
																	hcd30	129.102	9373.26	0.464492
																	hcd45	198.161	9278.64	0.516106
																	hcd45	262.119	9261.92	0.515175
																	hcd45	223.118	9203.39	0.51192
																	hcd45	138.128	9144.58	0.508649
																	hcd45	251.139	9095.14	0.505899
																	hcd30	143.368	8843.81	0.438255
																	hcd30	99.3103	8768.78	0.434537
																	hcd30	199.072	8741.73	0.433196
																	hcd45	341.909	8597.42	0.478214
																	hcd45	109.486	8568.54	0.476608
																	hcd45	414.221	8402.87	0.467393

[truncated: 25 more sheets: (Dasp3,Dhb7)MC-RR, MC-HilR, (Dasp3)MC-LA, MC-LAba, Anabaenopeptin A, Anabaenopeptin SA13, Oscillamide Y, Anabaenopeptin B, Anabaenopeptin F, Aerucyclamide A, Aerucyclamide B, Aerucyclamide C, Microcyclamide 7806A, Microcyclamide 7806B, Aerucyclamide D, Cyanopeptolin A, Cyanopeptolin D, Cyanopeptolin C, Cyanopeptolin B, Cyanopeptolin 963A …]
